# Supplementary material for: Identification of a Predominant Co-Regulation among Kinetochore Genes, Prospective Regulatory Elements, and Association with Genomic Instability
Source: PLoS One. 2011 Oct 10;6(10):e25991. doi: 10.1371/journal.pone.0025991 (PMC3189923; doi:10.1371/journal.pone.0025991)
Supplement: File S1 — Gene lists for the Figure 5A GO categories. For each GO category those genes are listed with significant correlation to the kinetochore gene for that file. The genes in each GO category are organized as 21 Excel files, one for each kinetochore gene. Each of these gene files includes the 29 GO categories from Figure 5A in the order presented there. The GO categories that appear as red blocks in Figure 5A appear in red text in the Excel files. The GO categories that appear as blue blocks in Figure 5A appear in blue text in the Excel files. (XLSX) [file pone.0025991.s001.xlsx]

## Sheet: CENPA
		Total genes	Changed genes	Enrichment of	Significance of enrichment	False discovery
GO categories	Gene name	in category	in category	genes in category	LOG10(p)	rate
GO:0000279_M_phase	SMC4	170	53	4.39781	-20.6579	0
GO:0000279_M_phase	MSH5	170	53	4.39781	-20.6579	0
GO:0000279_M_phase	NCAPG	170	53	4.39781	-20.6579	0
GO:0000279_M_phase	SPAG5	170	53	4.39781	-20.6579	0
GO:0000279_M_phase	PRC1	170	53	4.39781	-20.6579	0
GO:0000279_M_phase	CENPE	170	53	4.39781	-20.6579	0
GO:0000279_M_phase	CKS2	170	53	4.39781	-20.6579	0
GO:0000279_M_phase	SMC3	170	53	4.39781	-20.6579	0
GO:0000279_M_phase	SMC2	170	53	4.39781	-20.6579	0
GO:0000279_M_phase	ESPL1	170	53	4.39781	-20.6579	0
GO:0000279_M_phase	NCAPD2	170	53	4.39781	-20.6579	0
GO:0000279_M_phase	CDCA8	170	53	4.39781	-20.6579	0
GO:0000279_M_phase	FAM33A	170	53	4.39781	-20.6579	0
GO:0000279_M_phase	AURKA	170	53	4.39781	-20.6579	0
GO:0000279_M_phase	RAD54L	170	53	4.39781	-20.6579	0
GO:0000279_M_phase	TUBG1	170	53	4.39781	-20.6579	0
GO:0000279_M_phase	KIFC1	170	53	4.39781	-20.6579	0
GO:0000279_M_phase	CLASP1	170	53	4.39781	-20.6579	0
GO:0000279_M_phase	MAD2L2	170	53	4.39781	-20.6579	0
GO:0000279_M_phase	BUB3	170	53	4.39781	-20.6579	0
GO:0000279_M_phase	MPHOSPH9	170	53	4.39781	-20.6579	0
GO:0000279_M_phase	NUSAP1	170	53	4.39781	-20.6579	0
GO:0000279_M_phase	NCAPH	170	53	4.39781	-20.6579	0
GO:0000279_M_phase	CDC25B	170	53	4.39781	-20.6579	0
GO:0000279_M_phase	BUB1B	170	53	4.39781	-20.6579	0
GO:0000279_M_phase	CDC27	170	53	4.39781	-20.6579	0
GO:0000279_M_phase	KIF23	170	53	4.39781	-20.6579	0
GO:0000279_M_phase	PIN1	170	53	4.39781	-20.6579	0
GO:0000279_M_phase	KPNA2	170	53	4.39781	-20.6579	0
GO:0000279_M_phase	ANLN	170	53	4.39781	-20.6579	0
GO:0000279_M_phase	DDX11	170	53	4.39781	-20.6579	0
GO:0000279_M_phase	PLK1	170	53	4.39781	-20.6579	0
GO:0000279_M_phase	POLS	170	53	4.39781	-20.6579	0
GO:0000279_M_phase	KIF15	170	53	4.39781	-20.6579	0
GO:0000279_M_phase	CIT	170	53	4.39781	-20.6579	0
GO:0000279_M_phase	DUSP13	170	53	4.39781	-20.6579	0
GO:0000279_M_phase	NDC80	170	53	4.39781	-20.6579	0
GO:0000279_M_phase	DLGAP5	170	53	4.39781	-20.6579	0
GO:0000279_M_phase	DCTN1	170	53	4.39781	-20.6579	0
GO:0000279_M_phase	TPX2	170	53	4.39781	-20.6579	0
GO:0000279_M_phase	CDC25C	170	53	4.39781	-20.6579	0
GO:0000279_M_phase	BIRC5	170	53	4.39781	-20.6579	0
GO:0000279_M_phase	FMN2	170	53	4.39781	-20.6579	0
GO:0000279_M_phase	KIF2C	170	53	4.39781	-20.6579	0
GO:0000279_M_phase	TTK	170	53	4.39781	-20.6579	0
GO:0000279_M_phase	CENPF	170	53	4.39781	-20.6579	0
GO:0000279_M_phase	KIF11	170	53	4.39781	-20.6579	0
GO:0000279_M_phase	NEK2	170	53	4.39781	-20.6579	0
GO:0000279_M_phase	BUB1	170	53	4.39781	-20.6579	0
GO:0000279_M_phase	UBE2C	170	53	4.39781	-20.6579	0
GO:0000279_M_phase	ZWINT	170	53	4.39781	-20.6579	0
GO:0000279_M_phase	NPM2	170	53	4.39781	-20.6579	0
GO:0000279_M_phase	STMN1	170	53	4.39781	-20.6579	0
GO:0007049_cell_cycle	USP22	444	89	2.82759	-19.6796	0
GO:0007049_cell_cycle	SMC4	444	89	2.82759	-19.6796	0
GO:0007049_cell_cycle	MSH5	444	89	2.82759	-19.6796	0
GO:0007049_cell_cycle	NCAPG	444	89	2.82759	-19.6796	0
GO:0007049_cell_cycle	SPAG5	444	89	2.82759	-19.6796	0
GO:0007049_cell_cycle	GTSE1	444	89	2.82759	-19.6796	0
GO:0007049_cell_cycle	TGFB2	444	89	2.82759	-19.6796	0
GO:0007049_cell_cycle	CKS1B	444	89	2.82759	-19.6796	0
GO:0007049_cell_cycle	PRC1	444	89	2.82759	-19.6796	0
GO:0007049_cell_cycle	CKS2	444	89	2.82759	-19.6796	0
GO:0007049_cell_cycle	CENPE	444	89	2.82759	-19.6796	0
GO:0007049_cell_cycle	FOXM1	444	89	2.82759	-19.6796	0
GO:0007049_cell_cycle	SMC3	444	89	2.82759	-19.6796	0
GO:0007049_cell_cycle	SMC2	444	89	2.82759	-19.6796	0
GO:0007049_cell_cycle	ESPL1	444	89	2.82759	-19.6796	0
GO:0007049_cell_cycle	CKAP5	444	89	2.82759	-19.6796	0
GO:0007049_cell_cycle	ACVR1B	444	89	2.82759	-19.6796	0
GO:0007049_cell_cycle	NCAPD2	444	89	2.82759	-19.6796	0
GO:0007049_cell_cycle	CDCA8	444	89	2.82759	-19.6796	0
GO:0007049_cell_cycle	FAM33A	444	89	2.82759	-19.6796	0
GO:0007049_cell_cycle	ZWILCH	444	89	2.82759	-19.6796	0
GO:0007049_cell_cycle	BTG3	444	89	2.82759	-19.6796	0
GO:0007049_cell_cycle	SH3BP4	444	89	2.82759	-19.6796	0
GO:0007049_cell_cycle	CYP27B1	444	89	2.82759	-19.6796	0
GO:0007049_cell_cycle	AURKA	444	89	2.82759	-19.6796	0
GO:0007049_cell_cycle	RAD54L	444	89	2.82759	-19.6796	0
GO:0007049_cell_cycle	TUBG1	444	89	2.82759	-19.6796	0
GO:0007049_cell_cycle	KIFC1	444	89	2.82759	-19.6796	0
GO:0007049_cell_cycle	CLASP1	444	89	2.82759	-19.6796	0
GO:0007049_cell_cycle	H2AFX	444	89	2.82759	-19.6796	0
GO:0007049_cell_cycle	CDKN3	444	89	2.82759	-19.6796	0
GO:0007049_cell_cycle	ETS1	444	89	2.82759	-19.6796	0
GO:0007049_cell_cycle	CEP250	444	89	2.82759	-19.6796	0
GO:0007049_cell_cycle	MAD2L2	444	89	2.82759	-19.6796	0
GO:0007049_cell_cycle	BUB3	444	89	2.82759	-19.6796	0
GO:0007049_cell_cycle	MPHOSPH9	444	89	2.82759	-19.6796	0
GO:0007049_cell_cycle	PDCD4	444	89	2.82759	-19.6796	0
GO:0007049_cell_cycle	XPC	444	89	2.82759	-19.6796	0
GO:0007049_cell_cycle	NUSAP1	444	89	2.82759	-19.6796	0
GO:0007049_cell_cycle	NCAPH	444	89	2.82759	-19.6796	0
GO:0007049_cell_cycle	CDC25B	444	89	2.82759	-19.6796	0
GO:0007049_cell_cycle	TRIAP1	444	89	2.82759	-19.6796	0
GO:0007049_cell_cycle	PPM1G	444	89	2.82759	-19.6796	0
GO:0007049_cell_cycle	PPP2R3B	444	89	2.82759	-19.6796	0
GO:0007049_cell_cycle	BUB1B	444	89	2.82759	-19.6796	0
GO:0007049_cell_cycle	CDC27	444	89	2.82759	-19.6796	0
GO:0007049_cell_cycle	KIF23	444	89	2.82759	-19.6796	0
GO:0007049_cell_cycle	PIN1	444	89	2.82759	-19.6796	0
GO:0007049_cell_cycle	KPNA2	444	89	2.82759	-19.6796	0
GO:0007049_cell_cycle	ERCC3	444	89	2.82759	-19.6796	0
GO:0007049_cell_cycle	ANLN	444	89	2.82759	-19.6796	0
GO:0007049_cell_cycle	DTYMK	444	89	2.82759	-19.6796	0
GO:0007049_cell_cycle	DDX11	444	89	2.82759	-19.6796	0
GO:0007049_cell_cycle	PLK1	444	89	2.82759	-19.6796	0
GO:0007049_cell_cycle	EIF4G2	444	89	2.82759	-19.6796	0
GO:0007049_cell_cycle	TBRG4	444	89	2.82759	-19.6796	0
GO:0007049_cell_cycle	POLS	444	89	2.82759	-19.6796	0
GO:0007049_cell_cycle	KIF15	444	89	2.82759	-19.6796	0
GO:0007049_cell_cycle	CIT	444	89	2.82759	-19.6796	0
GO:0007049_cell_cycle	DUSP13	444	89	2.82759	-19.6796	0
GO:0007049_cell_cycle	NDC80	444	89	2.82759	-19.6796	0
GO:0007049_cell_cycle	DLGAP5	444	89	2.82759	-19.6796	0
GO:0007049_cell_cycle	DCTN1	444	89	2.82759	-19.6796	0
GO:0007049_cell_cycle	CCND2	444	89	2.82759	-19.6796	0
GO:0007049_cell_cycle	TPX2	444	89	2.82759	-19.6796	0
GO:0007049_cell_cycle	GPS2	444	89	2.82759	-19.6796	0
GO:0007049_cell_cycle	CDC25C	444	89	2.82759	-19.6796	0
GO:0007049_cell_cycle	CDKN2D	444	89	2.82759	-19.6796	0
GO:0007049_cell_cycle	BIRC5	444	89	2.82759	-19.6796	0
GO:0007049_cell_cycle	FMN2	444	89	2.82759	-19.6796	0
GO:0007049_cell_cycle	KIF2C	444	89	2.82759	-19.6796	0
GO:0007049_cell_cycle	TTK	444	89	2.82759	-19.6796	0
GO:0007049_cell_cycle	FANCG	444	89	2.82759	-19.6796	0
GO:0007049_cell_cycle	CDC20	444	89	2.82759	-19.6796	0
GO:0007049_cell_cycle	RACGAP1	444	89	2.82759	-19.6796	0
GO:0007049_cell_cycle	CENPF	444	89	2.82759	-19.6796	0
GO:0007049_cell_cycle	KIF11	444	89	2.82759	-19.6796	0
GO:0007049_cell_cycle	NEK2	444	89	2.82759	-19.6796	0
GO:0007049_cell_cycle	BUB1	444	89	2.82759	-19.6796	0
GO:0007049_cell_cycle	CCNA2	444	89	2.82759	-19.6796	0
GO:0007049_cell_cycle	TSPYL2	444	89	2.82759	-19.6796	0
GO:0007049_cell_cycle	PSRC1	444	89	2.82759	-19.6796	0
GO:0007049_cell_cycle	UBE2C	444	89	2.82759	-19.6796	0
GO:0007049_cell_cycle	BARD1	444	89	2.82759	-19.6796	0
GO:0007049_cell_cycle	ZWINT	444	89	2.82759	-19.6796	0
GO:0007049_cell_cycle	SESN1	444	89	2.82759	-19.6796	0
GO:0007049_cell_cycle	NPM2	444	89	2.82759	-19.6796	0
GO:0007049_cell_cycle	STMN1	444	89	2.82759	-19.6796	0
GO:0007049_cell_cycle	APBB1	444	89	2.82759	-19.6796	0
GO:0000087_M_phase_of_mitotic_cell_cycle	SMC4	118	41	4.9013	-17.9798	0
GO:0000087_M_phase_of_mitotic_cell_cycle	NCAPG	118	41	4.9013	-17.9798	0
GO:0000087_M_phase_of_mitotic_cell_cycle	CENPE	118	41	4.9013	-17.9798	0
GO:0000087_M_phase_of_mitotic_cell_cycle	SMC3	118	41	4.9013	-17.9798	0
GO:0000087_M_phase_of_mitotic_cell_cycle	POLS	118	41	4.9013	-17.9798	0
GO:0000087_M_phase_of_mitotic_cell_cycle	CIT	118	41	4.9013	-17.9798	0
GO:0000087_M_phase_of_mitotic_cell_cycle	KIF15	118	41	4.9013	-17.9798	0
GO:0000087_M_phase_of_mitotic_cell_cycle	ESPL1	118	41	4.9013	-17.9798	0
GO:0000087_M_phase_of_mitotic_cell_cycle	SMC2	118	41	4.9013	-17.9798	0
GO:0000087_M_phase_of_mitotic_cell_cycle	NCAPD2	118	41	4.9013	-17.9798	0
GO:0000087_M_phase_of_mitotic_cell_cycle	DCTN1	118	41	4.9013	-17.9798	0
GO:0000087_M_phase_of_mitotic_cell_cycle	DLGAP5	118	41	4.9013	-17.9798	0
GO:0000087_M_phase_of_mitotic_cell_cycle	NDC80	118	41	4.9013	-17.9798	0
GO:0000087_M_phase_of_mitotic_cell_cycle	TPX2	118	41	4.9013	-17.9798	0
GO:0000087_M_phase_of_mitotic_cell_cycle	CDCA8	118	41	4.9013	-17.9798	0
GO:0000087_M_phase_of_mitotic_cell_cycle	FAM33A	118	41	4.9013	-17.9798	0
GO:0000087_M_phase_of_mitotic_cell_cycle	CDC25C	118	41	4.9013	-17.9798	0
GO:0000087_M_phase_of_mitotic_cell_cycle	AURKA	118	41	4.9013	-17.9798	0
GO:0000087_M_phase_of_mitotic_cell_cycle	KIFC1	118	41	4.9013	-17.9798	0
GO:0000087_M_phase_of_mitotic_cell_cycle	BIRC5	118	41	4.9013	-17.9798	0
GO:0000087_M_phase_of_mitotic_cell_cycle	CLASP1	118	41	4.9013	-17.9798	0
GO:0000087_M_phase_of_mitotic_cell_cycle	KIF2C	118	41	4.9013	-17.9798	0
GO:0000087_M_phase_of_mitotic_cell_cycle	TTK	118	41	4.9013	-17.9798	0
GO:0000087_M_phase_of_mitotic_cell_cycle	MAD2L2	118	41	4.9013	-17.9798	0
GO:0000087_M_phase_of_mitotic_cell_cycle	BUB3	118	41	4.9013	-17.9798	0
GO:0000087_M_phase_of_mitotic_cell_cycle	CENPF	118	41	4.9013	-17.9798	0
GO:0000087_M_phase_of_mitotic_cell_cycle	MPHOSPH9	118	41	4.9013	-17.9798	0
GO:0000087_M_phase_of_mitotic_cell_cycle	KIF11	118	41	4.9013	-17.9798	0
GO:0000087_M_phase_of_mitotic_cell_cycle	NEK2	118	41	4.9013	-17.9798	0
GO:0000087_M_phase_of_mitotic_cell_cycle	CDC25B	118	41	4.9013	-17.9798	0
GO:0000087_M_phase_of_mitotic_cell_cycle	NCAPH	118	41	4.9013	-17.9798	0
GO:0000087_M_phase_of_mitotic_cell_cycle	NUSAP1	118	41	4.9013	-17.9798	0
GO:0000087_M_phase_of_mitotic_cell_cycle	BUB1	118	41	4.9013	-17.9798	0
GO:0000087_M_phase_of_mitotic_cell_cycle	UBE2C	118	41	4.9013	-17.9798	0
GO:0000087_M_phase_of_mitotic_cell_cycle	CDC27	118	41	4.9013	-17.9798	0
GO:0000087_M_phase_of_mitotic_cell_cycle	ZWINT	118	41	4.9013	-17.9798	0
GO:0000087_M_phase_of_mitotic_cell_cycle	NPM2	118	41	4.9013	-17.9798	0
GO:0000087_M_phase_of_mitotic_cell_cycle	PIN1	118	41	4.9013	-17.9798	0
GO:0000087_M_phase_of_mitotic_cell_cycle	ANLN	118	41	4.9013	-17.9798	0
GO:0000087_M_phase_of_mitotic_cell_cycle	DDX11	118	41	4.9013	-17.9798	0
GO:0000087_M_phase_of_mitotic_cell_cycle	PLK1	118	41	4.9013	-17.9798	0
GO:0022402_cell_cycle_process	SMC4	316	69	3.08015	-17.2514	0
GO:0022402_cell_cycle_process	NCAPG	316	69	3.08015	-17.2514	0
GO:0022402_cell_cycle_process	MSH5	316	69	3.08015	-17.2514	0
GO:0022402_cell_cycle_process	GTSE1	316	69	3.08015	-17.2514	0
GO:0022402_cell_cycle_process	SPAG5	316	69	3.08015	-17.2514	0
GO:0022402_cell_cycle_process	TGFB2	316	69	3.08015	-17.2514	0
GO:0022402_cell_cycle_process	PRC1	316	69	3.08015	-17.2514	0
GO:0022402_cell_cycle_process	CKS2	316	69	3.08015	-17.2514	0
GO:0022402_cell_cycle_process	CENPE	316	69	3.08015	-17.2514	0
GO:0022402_cell_cycle_process	SMC3	316	69	3.08015	-17.2514	0
GO:0022402_cell_cycle_process	ESPL1	316	69	3.08015	-17.2514	0
GO:0022402_cell_cycle_process	SMC2	316	69	3.08015	-17.2514	0
GO:0022402_cell_cycle_process	CKAP5	316	69	3.08015	-17.2514	0
GO:0022402_cell_cycle_process	ACVR1B	316	69	3.08015	-17.2514	0
GO:0022402_cell_cycle_process	NCAPD2	316	69	3.08015	-17.2514	0
GO:0022402_cell_cycle_process	CDCA8	316	69	3.08015	-17.2514	0
GO:0022402_cell_cycle_process	FAM33A	316	69	3.08015	-17.2514	0
GO:0022402_cell_cycle_process	AURKA	316	69	3.08015	-17.2514	0
GO:0022402_cell_cycle_process	CYP27B1	316	69	3.08015	-17.2514	0
GO:0022402_cell_cycle_process	RAD54L	316	69	3.08015	-17.2514	0
GO:0022402_cell_cycle_process	TUBG1	316	69	3.08015	-17.2514	0
GO:0022402_cell_cycle_process	KIFC1	316	69	3.08015	-17.2514	0
GO:0022402_cell_cycle_process	CLASP1	316	69	3.08015	-17.2514	0
GO:0022402_cell_cycle_process	CDKN3	316	69	3.08015	-17.2514	0
GO:0022402_cell_cycle_process	MAD2L2	316	69	3.08015	-17.2514	0
GO:0022402_cell_cycle_process	CEP250	316	69	3.08015	-17.2514	0
GO:0022402_cell_cycle_process	BUB3	316	69	3.08015	-17.2514	0
GO:0022402_cell_cycle_process	MPHOSPH9	316	69	3.08015	-17.2514	0
GO:0022402_cell_cycle_process	CDC25B	316	69	3.08015	-17.2514	0
GO:0022402_cell_cycle_process	NUSAP1	316	69	3.08015	-17.2514	0
GO:0022402_cell_cycle_process	NCAPH	316	69	3.08015	-17.2514	0
GO:0022402_cell_cycle_process	PPM1G	316	69	3.08015	-17.2514	0
GO:0022402_cell_cycle_process	PPP2R3B	316	69	3.08015	-17.2514	0
GO:0022402_cell_cycle_process	BUB1B	316	69	3.08015	-17.2514	0
GO:0022402_cell_cycle_process	CDC27	316	69	3.08015	-17.2514	0
GO:0022402_cell_cycle_process	KIF23	316	69	3.08015	-17.2514	0
GO:0022402_cell_cycle_process	PIN1	316	69	3.08015	-17.2514	0
GO:0022402_cell_cycle_process	KPNA2	316	69	3.08015	-17.2514	0
GO:0022402_cell_cycle_process	ANLN	316	69	3.08015	-17.2514	0
GO:0022402_cell_cycle_process	DDX11	316	69	3.08015	-17.2514	0
GO:0022402_cell_cycle_process	PLK1	316	69	3.08015	-17.2514	0
GO:0022402_cell_cycle_process	EIF4G2	316	69	3.08015	-17.2514	0
GO:0022402_cell_cycle_process	TBRG4	316	69	3.08015	-17.2514	0
GO:0022402_cell_cycle_process	POLS	316	69	3.08015	-17.2514	0
GO:0022402_cell_cycle_process	CIT	316	69	3.08015	-17.2514	0
GO:0022402_cell_cycle_process	KIF15	316	69	3.08015	-17.2514	0
GO:0022402_cell_cycle_process	DUSP13	316	69	3.08015	-17.2514	0
GO:0022402_cell_cycle_process	DCTN1	316	69	3.08015	-17.2514	0
GO:0022402_cell_cycle_process	NDC80	316	69	3.08015	-17.2514	0
GO:0022402_cell_cycle_process	DLGAP5	316	69	3.08015	-17.2514	0
GO:0022402_cell_cycle_process	TPX2	316	69	3.08015	-17.2514	0
GO:0022402_cell_cycle_process	CDC25C	316	69	3.08015	-17.2514	0
GO:0022402_cell_cycle_process	CDKN2D	316	69	3.08015	-17.2514	0
GO:0022402_cell_cycle_process	BIRC5	316	69	3.08015	-17.2514	0
GO:0022402_cell_cycle_process	KIF2C	316	69	3.08015	-17.2514	0
GO:0022402_cell_cycle_process	FMN2	316	69	3.08015	-17.2514	0
GO:0022402_cell_cycle_process	TTK	316	69	3.08015	-17.2514	0
GO:0022402_cell_cycle_process	RACGAP1	316	69	3.08015	-17.2514	0
GO:0022402_cell_cycle_process	CENPF	316	69	3.08015	-17.2514	0
GO:0022402_cell_cycle_process	KIF11	316	69	3.08015	-17.2514	0
GO:0022402_cell_cycle_process	NEK2	316	69	3.08015	-17.2514	0
GO:0022402_cell_cycle_process	BUB1	316	69	3.08015	-17.2514	0
GO:0022402_cell_cycle_process	UBE2C	316	69	3.08015	-17.2514	0
GO:0022402_cell_cycle_process	BARD1	316	69	3.08015	-17.2514	0
GO:0022402_cell_cycle_process	ZWINT	316	69	3.08015	-17.2514	0
GO:0022402_cell_cycle_process	SESN1	316	69	3.08015	-17.2514	0
GO:0022402_cell_cycle_process	STMN1	316	69	3.08015	-17.2514	0
GO:0022402_cell_cycle_process	NPM2	316	69	3.08015	-17.2514	0
GO:0022402_cell_cycle_process	APBB1	316	69	3.08015	-17.2514	0
GO:0022403_cell_cycle_phase	SMC4	245	59	3.397	-16.8735	0
GO:0022403_cell_cycle_phase	MSH5	245	59	3.397	-16.8735	0
GO:0022403_cell_cycle_phase	NCAPG	245	59	3.397	-16.8735	0
GO:0022403_cell_cycle_phase	GTSE1	245	59	3.397	-16.8735	0
GO:0022403_cell_cycle_phase	SPAG5	245	59	3.397	-16.8735	0
GO:0022403_cell_cycle_phase	PRC1	245	59	3.397	-16.8735	0
GO:0022403_cell_cycle_phase	CENPE	245	59	3.397	-16.8735	0
GO:0022403_cell_cycle_phase	CKS2	245	59	3.397	-16.8735	0
GO:0022403_cell_cycle_phase	SMC3	245	59	3.397	-16.8735	0
GO:0022403_cell_cycle_phase	SMC2	245	59	3.397	-16.8735	0
GO:0022403_cell_cycle_phase	ESPL1	245	59	3.397	-16.8735	0
GO:0022403_cell_cycle_phase	ACVR1B	245	59	3.397	-16.8735	0
GO:0022403_cell_cycle_phase	NCAPD2	245	59	3.397	-16.8735	0
GO:0022403_cell_cycle_phase	CDCA8	245	59	3.397	-16.8735	0
GO:0022403_cell_cycle_phase	FAM33A	245	59	3.397	-16.8735	0
GO:0022403_cell_cycle_phase	AURKA	245	59	3.397	-16.8735	0
GO:0022403_cell_cycle_phase	RAD54L	245	59	3.397	-16.8735	0
GO:0022403_cell_cycle_phase	TUBG1	245	59	3.397	-16.8735	0
GO:0022403_cell_cycle_phase	KIFC1	245	59	3.397	-16.8735	0
GO:0022403_cell_cycle_phase	CLASP1	245	59	3.397	-16.8735	0
GO:0022403_cell_cycle_phase	CDKN3	245	59	3.397	-16.8735	0
GO:0022403_cell_cycle_phase	MAD2L2	245	59	3.397	-16.8735	0
GO:0022403_cell_cycle_phase	BUB3	245	59	3.397	-16.8735	0
GO:0022403_cell_cycle_phase	MPHOSPH9	245	59	3.397	-16.8735	0
GO:0022403_cell_cycle_phase	NUSAP1	245	59	3.397	-16.8735	0
GO:0022403_cell_cycle_phase	NCAPH	245	59	3.397	-16.8735	0
GO:0022403_cell_cycle_phase	CDC25B	245	59	3.397	-16.8735	0
GO:0022403_cell_cycle_phase	BUB1B	245	59	3.397	-16.8735	0
GO:0022403_cell_cycle_phase	CDC27	245	59	3.397	-16.8735	0
GO:0022403_cell_cycle_phase	KIF23	245	59	3.397	-16.8735	0
GO:0022403_cell_cycle_phase	PIN1	245	59	3.397	-16.8735	0
GO:0022403_cell_cycle_phase	KPNA2	245	59	3.397	-16.8735	0
GO:0022403_cell_cycle_phase	ANLN	245	59	3.397	-16.8735	0
GO:0022403_cell_cycle_phase	DDX11	245	59	3.397	-16.8735	0
GO:0022403_cell_cycle_phase	PLK1	245	59	3.397	-16.8735	0
GO:0022403_cell_cycle_phase	TBRG4	245	59	3.397	-16.8735	0
GO:0022403_cell_cycle_phase	POLS	245	59	3.397	-16.8735	0
GO:0022403_cell_cycle_phase	KIF15	245	59	3.397	-16.8735	0
GO:0022403_cell_cycle_phase	CIT	245	59	3.397	-16.8735	0
GO:0022403_cell_cycle_phase	DUSP13	245	59	3.397	-16.8735	0
GO:0022403_cell_cycle_phase	NDC80	245	59	3.397	-16.8735	0
GO:0022403_cell_cycle_phase	DLGAP5	245	59	3.397	-16.8735	0
GO:0022403_cell_cycle_phase	DCTN1	245	59	3.397	-16.8735	0
GO:0022403_cell_cycle_phase	TPX2	245	59	3.397	-16.8735	0
GO:0022403_cell_cycle_phase	CDC25C	245	59	3.397	-16.8735	0
GO:0022403_cell_cycle_phase	CDKN2D	245	59	3.397	-16.8735	0
GO:0022403_cell_cycle_phase	BIRC5	245	59	3.397	-16.8735	0
GO:0022403_cell_cycle_phase	FMN2	245	59	3.397	-16.8735	0
GO:0022403_cell_cycle_phase	KIF2C	245	59	3.397	-16.8735	0
GO:0022403_cell_cycle_phase	TTK	245	59	3.397	-16.8735	0
GO:0022403_cell_cycle_phase	CENPF	245	59	3.397	-16.8735	0
GO:0022403_cell_cycle_phase	KIF11	245	59	3.397	-16.8735	0
GO:0022403_cell_cycle_phase	NEK2	245	59	3.397	-16.8735	0
GO:0022403_cell_cycle_phase	BUB1	245	59	3.397	-16.8735	0
GO:0022403_cell_cycle_phase	UBE2C	245	59	3.397	-16.8735	0
GO:0022403_cell_cycle_phase	ZWINT	245	59	3.397	-16.8735	0
GO:0022403_cell_cycle_phase	NPM2	245	59	3.397	-16.8735	0
GO:0022403_cell_cycle_phase	STMN1	245	59	3.397	-16.8735	0
GO:0022403_cell_cycle_phase	APBB1	245	59	3.397	-16.8735	0
GO:0000278_mitotic_cell_cycle	USP22	239	58	3.42326	-16.7577	0
GO:0000278_mitotic_cell_cycle	SMC4	239	58	3.42326	-16.7577	0
GO:0000278_mitotic_cell_cycle	NCAPG	239	58	3.42326	-16.7577	0
GO:0000278_mitotic_cell_cycle	GTSE1	239	58	3.42326	-16.7577	0
GO:0000278_mitotic_cell_cycle	PRC1	239	58	3.42326	-16.7577	0
GO:0000278_mitotic_cell_cycle	CENPE	239	58	3.42326	-16.7577	0
GO:0000278_mitotic_cell_cycle	SMC3	239	58	3.42326	-16.7577	0
GO:0000278_mitotic_cell_cycle	SMC2	239	58	3.42326	-16.7577	0
GO:0000278_mitotic_cell_cycle	ESPL1	239	58	3.42326	-16.7577	0
GO:0000278_mitotic_cell_cycle	ACVR1B	239	58	3.42326	-16.7577	0
GO:0000278_mitotic_cell_cycle	NCAPD2	239	58	3.42326	-16.7577	0
GO:0000278_mitotic_cell_cycle	CDCA8	239	58	3.42326	-16.7577	0
GO:0000278_mitotic_cell_cycle	FAM33A	239	58	3.42326	-16.7577	0
GO:0000278_mitotic_cell_cycle	ZWILCH	239	58	3.42326	-16.7577	0
GO:0000278_mitotic_cell_cycle	BTG3	239	58	3.42326	-16.7577	0
GO:0000278_mitotic_cell_cycle	AURKA	239	58	3.42326	-16.7577	0
GO:0000278_mitotic_cell_cycle	KIFC1	239	58	3.42326	-16.7577	0
GO:0000278_mitotic_cell_cycle	CLASP1	239	58	3.42326	-16.7577	0
GO:0000278_mitotic_cell_cycle	CDKN3	239	58	3.42326	-16.7577	0
GO:0000278_mitotic_cell_cycle	CEP250	239	58	3.42326	-16.7577	0
GO:0000278_mitotic_cell_cycle	MAD2L2	239	58	3.42326	-16.7577	0
GO:0000278_mitotic_cell_cycle	BUB3	239	58	3.42326	-16.7577	0
GO:0000278_mitotic_cell_cycle	MPHOSPH9	239	58	3.42326	-16.7577	0
GO:0000278_mitotic_cell_cycle	NUSAP1	239	58	3.42326	-16.7577	0
GO:0000278_mitotic_cell_cycle	NCAPH	239	58	3.42326	-16.7577	0
GO:0000278_mitotic_cell_cycle	CDC25B	239	58	3.42326	-16.7577	0
GO:0000278_mitotic_cell_cycle	TRIAP1	239	58	3.42326	-16.7577	0
GO:0000278_mitotic_cell_cycle	BUB1B	239	58	3.42326	-16.7577	0
GO:0000278_mitotic_cell_cycle	CDC27	239	58	3.42326	-16.7577	0
GO:0000278_mitotic_cell_cycle	KIF23	239	58	3.42326	-16.7577	0
GO:0000278_mitotic_cell_cycle	PIN1	239	58	3.42326	-16.7577	0
GO:0000278_mitotic_cell_cycle	KPNA2	239	58	3.42326	-16.7577	0
GO:0000278_mitotic_cell_cycle	ANLN	239	58	3.42326	-16.7577	0
GO:0000278_mitotic_cell_cycle	DDX11	239	58	3.42326	-16.7577	0
GO:0000278_mitotic_cell_cycle	PLK1	239	58	3.42326	-16.7577	0
GO:0000278_mitotic_cell_cycle	TBRG4	239	58	3.42326	-16.7577	0
GO:0000278_mitotic_cell_cycle	POLS	239	58	3.42326	-16.7577	0
GO:0000278_mitotic_cell_cycle	KIF15	239	58	3.42326	-16.7577	0
GO:0000278_mitotic_cell_cycle	CIT	239	58	3.42326	-16.7577	0
GO:0000278_mitotic_cell_cycle	NDC80	239	58	3.42326	-16.7577	0
GO:0000278_mitotic_cell_cycle	DLGAP5	239	58	3.42326	-16.7577	0
GO:0000278_mitotic_cell_cycle	DCTN1	239	58	3.42326	-16.7577	0
GO:0000278_mitotic_cell_cycle	TPX2	239	58	3.42326	-16.7577	0
GO:0000278_mitotic_cell_cycle	CDC25C	239	58	3.42326	-16.7577	0
GO:0000278_mitotic_cell_cycle	CDKN2D	239	58	3.42326	-16.7577	0
GO:0000278_mitotic_cell_cycle	BIRC5	239	58	3.42326	-16.7577	0
GO:0000278_mitotic_cell_cycle	KIF2C	239	58	3.42326	-16.7577	0
GO:0000278_mitotic_cell_cycle	TTK	239	58	3.42326	-16.7577	0
GO:0000278_mitotic_cell_cycle	CENPF	239	58	3.42326	-16.7577	0
GO:0000278_mitotic_cell_cycle	KIF11	239	58	3.42326	-16.7577	0
GO:0000278_mitotic_cell_cycle	NEK2	239	58	3.42326	-16.7577	0
GO:0000278_mitotic_cell_cycle	BUB1	239	58	3.42326	-16.7577	0
GO:0000278_mitotic_cell_cycle	CCNA2	239	58	3.42326	-16.7577	0
GO:0000278_mitotic_cell_cycle	UBE2C	239	58	3.42326	-16.7577	0
GO:0000278_mitotic_cell_cycle	ZWINT	239	58	3.42326	-16.7577	0
GO:0000278_mitotic_cell_cycle	NPM2	239	58	3.42326	-16.7577	0
GO:0000278_mitotic_cell_cycle	STMN1	239	58	3.42326	-16.7577	0
GO:0000278_mitotic_cell_cycle	APBB1	239	58	3.42326	-16.7577	0
GO:0000280_nuclear_division	SMC4	115	39	4.78384	-16.7013	0
GO:0000280_nuclear_division	NCAPG	115	39	4.78384	-16.7013	0
GO:0000280_nuclear_division	CENPE	115	39	4.78384	-16.7013	0
GO:0000280_nuclear_division	SMC3	115	39	4.78384	-16.7013	0
GO:0000280_nuclear_division	POLS	115	39	4.78384	-16.7013	0
GO:0000280_nuclear_division	CIT	115	39	4.78384	-16.7013	0
GO:0000280_nuclear_division	KIF15	115	39	4.78384	-16.7013	0
GO:0000280_nuclear_division	ESPL1	115	39	4.78384	-16.7013	0
GO:0000280_nuclear_division	SMC2	115	39	4.78384	-16.7013	0
GO:0000280_nuclear_division	NCAPD2	115	39	4.78384	-16.7013	0
GO:0000280_nuclear_division	DCTN1	115	39	4.78384	-16.7013	0
GO:0000280_nuclear_division	DLGAP5	115	39	4.78384	-16.7013	0
GO:0000280_nuclear_division	NDC80	115	39	4.78384	-16.7013	0
GO:0000280_nuclear_division	TPX2	115	39	4.78384	-16.7013	0
GO:0000280_nuclear_division	CDCA8	115	39	4.78384	-16.7013	0
GO:0000280_nuclear_division	FAM33A	115	39	4.78384	-16.7013	0
GO:0000280_nuclear_division	CDC25C	115	39	4.78384	-16.7013	0
GO:0000280_nuclear_division	AURKA	115	39	4.78384	-16.7013	0
GO:0000280_nuclear_division	KIFC1	115	39	4.78384	-16.7013	0
GO:0000280_nuclear_division	BIRC5	115	39	4.78384	-16.7013	0
GO:0000280_nuclear_division	KIF2C	115	39	4.78384	-16.7013	0
GO:0000280_nuclear_division	TTK	115	39	4.78384	-16.7013	0
GO:0000280_nuclear_division	MAD2L2	115	39	4.78384	-16.7013	0
GO:0000280_nuclear_division	BUB3	115	39	4.78384	-16.7013	0
GO:0000280_nuclear_division	CENPF	115	39	4.78384	-16.7013	0
GO:0000280_nuclear_division	KIF11	115	39	4.78384	-16.7013	0
GO:0000280_nuclear_division	NEK2	115	39	4.78384	-16.7013	0
GO:0000280_nuclear_division	CDC25B	115	39	4.78384	-16.7013	0
GO:0000280_nuclear_division	NCAPH	115	39	4.78384	-16.7013	0
GO:0000280_nuclear_division	NUSAP1	115	39	4.78384	-16.7013	0
GO:0000280_nuclear_division	BUB1	115	39	4.78384	-16.7013	0
GO:0000280_nuclear_division	UBE2C	115	39	4.78384	-16.7013	0
GO:0000280_nuclear_division	CDC27	115	39	4.78384	-16.7013	0
GO:0000280_nuclear_division	ZWINT	115	39	4.78384	-16.7013	0
GO:0000280_nuclear_division	NPM2	115	39	4.78384	-16.7013	0
GO:0000280_nuclear_division	PIN1	115	39	4.78384	-16.7013	0
GO:0000280_nuclear_division	ANLN	115	39	4.78384	-16.7013	0
GO:0000280_nuclear_division	DDX11	115	39	4.78384	-16.7013	0
GO:0000280_nuclear_division	PLK1	115	39	4.78384	-16.7013	0
GO:0007067_mitosis	SMC4	115	39	4.78384	-16.7013	0
GO:0007067_mitosis	NCAPG	115	39	4.78384	-16.7013	0
GO:0007067_mitosis	CENPE	115	39	4.78384	-16.7013	0
GO:0007067_mitosis	SMC3	115	39	4.78384	-16.7013	0
GO:0007067_mitosis	POLS	115	39	4.78384	-16.7013	0
GO:0007067_mitosis	CIT	115	39	4.78384	-16.7013	0
GO:0007067_mitosis	KIF15	115	39	4.78384	-16.7013	0
GO:0007067_mitosis	ESPL1	115	39	4.78384	-16.7013	0
GO:0007067_mitosis	SMC2	115	39	4.78384	-16.7013	0
GO:0007067_mitosis	NCAPD2	115	39	4.78384	-16.7013	0
GO:0007067_mitosis	DCTN1	115	39	4.78384	-16.7013	0
GO:0007067_mitosis	DLGAP5	115	39	4.78384	-16.7013	0
GO:0007067_mitosis	NDC80	115	39	4.78384	-16.7013	0
GO:0007067_mitosis	TPX2	115	39	4.78384	-16.7013	0
GO:0007067_mitosis	CDCA8	115	39	4.78384	-16.7013	0
GO:0007067_mitosis	FAM33A	115	39	4.78384	-16.7013	0
GO:0007067_mitosis	CDC25C	115	39	4.78384	-16.7013	0
GO:0007067_mitosis	AURKA	115	39	4.78384	-16.7013	0
GO:0007067_mitosis	KIFC1	115	39	4.78384	-16.7013	0
GO:0007067_mitosis	BIRC5	115	39	4.78384	-16.7013	0
GO:0007067_mitosis	KIF2C	115	39	4.78384	-16.7013	0
GO:0007067_mitosis	TTK	115	39	4.78384	-16.7013	0
GO:0007067_mitosis	MAD2L2	115	39	4.78384	-16.7013	0
GO:0007067_mitosis	BUB3	115	39	4.78384	-16.7013	0
GO:0007067_mitosis	CENPF	115	39	4.78384	-16.7013	0
GO:0007067_mitosis	KIF11	115	39	4.78384	-16.7013	0
GO:0007067_mitosis	NEK2	115	39	4.78384	-16.7013	0
GO:0007067_mitosis	CDC25B	115	39	4.78384	-16.7013	0
GO:0007067_mitosis	NCAPH	115	39	4.78384	-16.7013	0
GO:0007067_mitosis	NUSAP1	115	39	4.78384	-16.7013	0
GO:0007067_mitosis	BUB1	115	39	4.78384	-16.7013	0
GO:0007067_mitosis	UBE2C	115	39	4.78384	-16.7013	0
GO:0007067_mitosis	CDC27	115	39	4.78384	-16.7013	0
GO:0007067_mitosis	ZWINT	115	39	4.78384	-16.7013	0
GO:0007067_mitosis	NPM2	115	39	4.78384	-16.7013	0
GO:0007067_mitosis	PIN1	115	39	4.78384	-16.7013	0
GO:0007067_mitosis	ANLN	115	39	4.78384	-16.7013	0
GO:0007067_mitosis	DDX11	115	39	4.78384	-16.7013	0
GO:0007067_mitosis	PLK1	115	39	4.78384	-16.7013	0
GO:0048285_organelle_fission	SMC4	118	39	4.66222	-16.2606	0
GO:0048285_organelle_fission	NCAPG	118	39	4.66222	-16.2606	0
GO:0048285_organelle_fission	CENPE	118	39	4.66222	-16.2606	0
GO:0048285_organelle_fission	SMC3	118	39	4.66222	-16.2606	0
GO:0048285_organelle_fission	POLS	118	39	4.66222	-16.2606	0
GO:0048285_organelle_fission	CIT	118	39	4.66222	-16.2606	0
GO:0048285_organelle_fission	KIF15	118	39	4.66222	-16.2606	0
GO:0048285_organelle_fission	ESPL1	118	39	4.66222	-16.2606	0
GO:0048285_organelle_fission	SMC2	118	39	4.66222	-16.2606	0
GO:0048285_organelle_fission	NCAPD2	118	39	4.66222	-16.2606	0
GO:0048285_organelle_fission	DCTN1	118	39	4.66222	-16.2606	0
GO:0048285_organelle_fission	DLGAP5	118	39	4.66222	-16.2606	0
GO:0048285_organelle_fission	NDC80	118	39	4.66222	-16.2606	0
GO:0048285_organelle_fission	TPX2	118	39	4.66222	-16.2606	0
GO:0048285_organelle_fission	CDCA8	118	39	4.66222	-16.2606	0
GO:0048285_organelle_fission	FAM33A	118	39	4.66222	-16.2606	0
GO:0048285_organelle_fission	CDC25C	118	39	4.66222	-16.2606	0
GO:0048285_organelle_fission	AURKA	118	39	4.66222	-16.2606	0
GO:0048285_organelle_fission	KIFC1	118	39	4.66222	-16.2606	0
GO:0048285_organelle_fission	BIRC5	118	39	4.66222	-16.2606	0
GO:0048285_organelle_fission	KIF2C	118	39	4.66222	-16.2606	0
GO:0048285_organelle_fission	TTK	118	39	4.66222	-16.2606	0
GO:0048285_organelle_fission	MAD2L2	118	39	4.66222	-16.2606	0
GO:0048285_organelle_fission	BUB3	118	39	4.66222	-16.2606	0
GO:0048285_organelle_fission	CENPF	118	39	4.66222	-16.2606	0
GO:0048285_organelle_fission	KIF11	118	39	4.66222	-16.2606	0
GO:0048285_organelle_fission	NEK2	118	39	4.66222	-16.2606	0
GO:0048285_organelle_fission	CDC25B	118	39	4.66222	-16.2606	0
GO:0048285_organelle_fission	NCAPH	118	39	4.66222	-16.2606	0
GO:0048285_organelle_fission	NUSAP1	118	39	4.66222	-16.2606	0
GO:0048285_organelle_fission	BUB1	118	39	4.66222	-16.2606	0
GO:0048285_organelle_fission	UBE2C	118	39	4.66222	-16.2606	0
GO:0048285_organelle_fission	CDC27	118	39	4.66222	-16.2606	0
GO:0048285_organelle_fission	ZWINT	118	39	4.66222	-16.2606	0
GO:0048285_organelle_fission	NPM2	118	39	4.66222	-16.2606	0
GO:0048285_organelle_fission	PIN1	118	39	4.66222	-16.2606	0
GO:0048285_organelle_fission	ANLN	118	39	4.66222	-16.2606	0
GO:0048285_organelle_fission	DDX11	118	39	4.66222	-16.2606	0
GO:0048285_organelle_fission	PLK1	118	39	4.66222	-16.2606	0
GO:0007059_chromosome_segregation	SMC4	51	23	6.36162	-13.1476	0
GO:0007059_chromosome_segregation	MIS12	51	23	6.36162	-13.1476	0
GO:0007059_chromosome_segregation	NCAPG	51	23	6.36162	-13.1476	0
GO:0007059_chromosome_segregation	NUF2	51	23	6.36162	-13.1476	0
GO:0007059_chromosome_segregation	CENPF	51	23	6.36162	-13.1476	0
GO:0007059_chromosome_segregation	CENPE	51	23	6.36162	-13.1476	0
GO:0007059_chromosome_segregation	SMC3	51	23	6.36162	-13.1476	0
GO:0007059_chromosome_segregation	POLS	51	23	6.36162	-13.1476	0
GO:0007059_chromosome_segregation	NUSAP1	51	23	6.36162	-13.1476	0
GO:0007059_chromosome_segregation	NCAPH	51	23	6.36162	-13.1476	0
GO:0007059_chromosome_segregation	SMC2	51	23	6.36162	-13.1476	0
GO:0007059_chromosome_segregation	ESPL1	51	23	6.36162	-13.1476	0
GO:0007059_chromosome_segregation	NCAPD2	51	23	6.36162	-13.1476	0
GO:0007059_chromosome_segregation	NDC80	51	23	6.36162	-13.1476	0
GO:0007059_chromosome_segregation	DLGAP5	51	23	6.36162	-13.1476	0
GO:0007059_chromosome_segregation	FAM33A	51	23	6.36162	-13.1476	0
GO:0007059_chromosome_segregation	INCENP	51	23	6.36162	-13.1476	0
GO:0007059_chromosome_segregation	ZWINT	51	23	6.36162	-13.1476	0
GO:0007059_chromosome_segregation	HJURP	51	23	6.36162	-13.1476	0
GO:0007059_chromosome_segregation	TOP2A	51	23	6.36162	-13.1476	0
GO:0007059_chromosome_segregation	KIFC1	51	23	6.36162	-13.1476	0
GO:0007059_chromosome_segregation	DDX11	51	23	6.36162	-13.1476	0
GO:0007059_chromosome_segregation	FMN2	51	23	6.36162	-13.1476	0
GO:0000226_microtubule_cytoskeleton_organization	SPAG5	86	26	4.26466	-10.0236	0
GO:0000226_microtubule_cytoskeleton_organization	PRC1	86	26	4.26466	-10.0236	0
GO:0000226_microtubule_cytoskeleton_organization	CKS2	86	26	4.26466	-10.0236	0
GO:0000226_microtubule_cytoskeleton_organization	SMC3	86	26	4.26466	-10.0236	0
GO:0000226_microtubule_cytoskeleton_organization	ESPL1	86	26	4.26466	-10.0236	0
GO:0000226_microtubule_cytoskeleton_organization	CKAP5	86	26	4.26466	-10.0236	0
GO:0000226_microtubule_cytoskeleton_organization	NDC80	86	26	4.26466	-10.0236	0
GO:0000226_microtubule_cytoskeleton_organization	FAM33A	86	26	4.26466	-10.0236	0
GO:0000226_microtubule_cytoskeleton_organization	AURKA	86	26	4.26466	-10.0236	0
GO:0000226_microtubule_cytoskeleton_organization	TUBG1	86	26	4.26466	-10.0236	0
GO:0000226_microtubule_cytoskeleton_organization	CLASP1	86	26	4.26466	-10.0236	0
GO:0000226_microtubule_cytoskeleton_organization	KIF2C	86	26	4.26466	-10.0236	0
GO:0000226_microtubule_cytoskeleton_organization	FMN2	86	26	4.26466	-10.0236	0
GO:0000226_microtubule_cytoskeleton_organization	TTK	86	26	4.26466	-10.0236	0
GO:0000226_microtubule_cytoskeleton_organization	CEP250	86	26	4.26466	-10.0236	0
GO:0000226_microtubule_cytoskeleton_organization	KIF11	86	26	4.26466	-10.0236	0
GO:0000226_microtubule_cytoskeleton_organization	NEK2	86	26	4.26466	-10.0236	0
GO:0000226_microtubule_cytoskeleton_organization	NUSAP1	86	26	4.26466	-10.0236	0
GO:0000226_microtubule_cytoskeleton_organization	CEP135	86	26	4.26466	-10.0236	0
GO:0000226_microtubule_cytoskeleton_organization	BUB1B	86	26	4.26466	-10.0236	0
GO:0000226_microtubule_cytoskeleton_organization	PSRC1	86	26	4.26466	-10.0236	0
GO:0000226_microtubule_cytoskeleton_organization	UBE2C	86	26	4.26466	-10.0236	0
GO:0000226_microtubule_cytoskeleton_organization	ZWINT	86	26	4.26466	-10.0236	0
GO:0000226_microtubule_cytoskeleton_organization	KIF23	86	26	4.26466	-10.0236	0
GO:0000226_microtubule_cytoskeleton_organization	STMN1	86	26	4.26466	-10.0236	0
GO:0000226_microtubule_cytoskeleton_organization	DOCK7	86	26	4.26466	-10.0236	0
GO:0000070_mitotic_sister_chromatid_segregation	SMC4	27	14	7.31432	-9.23179	0
GO:0000070_mitotic_sister_chromatid_segregation	NCAPG	27	14	7.31432	-9.23179	0
GO:0000070_mitotic_sister_chromatid_segregation	CENPE	27	14	7.31432	-9.23179	0
GO:0000070_mitotic_sister_chromatid_segregation	POLS	27	14	7.31432	-9.23179	0
GO:0000070_mitotic_sister_chromatid_segregation	NUSAP1	27	14	7.31432	-9.23179	0
GO:0000070_mitotic_sister_chromatid_segregation	NCAPH	27	14	7.31432	-9.23179	0
GO:0000070_mitotic_sister_chromatid_segregation	SMC2	27	14	7.31432	-9.23179	0
GO:0000070_mitotic_sister_chromatid_segregation	ESPL1	27	14	7.31432	-9.23179	0
GO:0000070_mitotic_sister_chromatid_segregation	NCAPD2	27	14	7.31432	-9.23179	0
GO:0000070_mitotic_sister_chromatid_segregation	NDC80	27	14	7.31432	-9.23179	0
GO:0000070_mitotic_sister_chromatid_segregation	DLGAP5	27	14	7.31432	-9.23179	0
GO:0000070_mitotic_sister_chromatid_segregation	ZWINT	27	14	7.31432	-9.23179	0
GO:0000070_mitotic_sister_chromatid_segregation	KIFC1	27	14	7.31432	-9.23179	0
GO:0000070_mitotic_sister_chromatid_segregation	DDX11	27	14	7.31432	-9.23179	0
GO:0000819_sister_chromatid_segregation	SMC4	28	14	7.0531	-8.9597	0
GO:0000819_sister_chromatid_segregation	NCAPG	28	14	7.0531	-8.9597	0
GO:0000819_sister_chromatid_segregation	CENPE	28	14	7.0531	-8.9597	0
GO:0000819_sister_chromatid_segregation	POLS	28	14	7.0531	-8.9597	0
GO:0000819_sister_chromatid_segregation	NUSAP1	28	14	7.0531	-8.9597	0
GO:0000819_sister_chromatid_segregation	NCAPH	28	14	7.0531	-8.9597	0
GO:0000819_sister_chromatid_segregation	SMC2	28	14	7.0531	-8.9597	0
GO:0000819_sister_chromatid_segregation	ESPL1	28	14	7.0531	-8.9597	0
GO:0000819_sister_chromatid_segregation	NCAPD2	28	14	7.0531	-8.9597	0
GO:0000819_sister_chromatid_segregation	NDC80	28	14	7.0531	-8.9597	0
GO:0000819_sister_chromatid_segregation	DLGAP5	28	14	7.0531	-8.9597	0
GO:0000819_sister_chromatid_segregation	ZWINT	28	14	7.0531	-8.9597	0
GO:0000819_sister_chromatid_segregation	KIFC1	28	14	7.0531	-8.9597	0
GO:0000819_sister_chromatid_segregation	DDX11	28	14	7.0531	-8.9597	0
GO:0006323_DNA_packaging	SMC4	64	15	3.30614	-4.53334	0
GO:0006323_DNA_packaging	NCAPG	64	15	3.30614	-4.53334	0
GO:0006323_DNA_packaging	POLS	64	15	3.30614	-4.53334	0
GO:0006323_DNA_packaging	HIST1H1E	64	15	3.30614	-4.53334	0
GO:0006323_DNA_packaging	NUSAP1	64	15	3.30614	-4.53334	0
GO:0006323_DNA_packaging	NCAPH	64	15	3.30614	-4.53334	0
GO:0006323_DNA_packaging	SMC2	64	15	3.30614	-4.53334	0
GO:0006323_DNA_packaging	NCAPD2	64	15	3.30614	-4.53334	0
GO:0006323_DNA_packaging	AIFM2	64	15	3.30614	-4.53334	0
GO:0006323_DNA_packaging	HIST2H2BE	64	15	3.30614	-4.53334	0
GO:0006323_DNA_packaging	SIRT1	64	15	3.30614	-4.53334	0
GO:0006323_DNA_packaging	HJURP	64	15	3.30614	-4.53334	0
GO:0006323_DNA_packaging	HIST1H2BC	64	15	3.30614	-4.53334	0
GO:0006323_DNA_packaging	TOP2A	64	15	3.30614	-4.53334	0
GO:0006323_DNA_packaging	H2AFX	64	15	3.30614	-4.53334	0
GO:0000075_cell_cycle_checkpoint	MAD2L2	73	16	3.09177	-4.41015	0.000323
GO:0000075_cell_cycle_checkpoint	GTSE1	73	16	3.09177	-4.41015	0.000323
GO:0000075_cell_cycle_checkpoint	CENPF	73	16	3.09177	-4.41015	0.000323
GO:0000075_cell_cycle_checkpoint	BUB3	73	16	3.09177	-4.41015	0.000323
GO:0000075_cell_cycle_checkpoint	XPC	73	16	3.09177	-4.41015	0.000323
GO:0000075_cell_cycle_checkpoint	BUB1	73	16	3.09177	-4.41015	0.000323
GO:0000075_cell_cycle_checkpoint	TRIAP1	73	16	3.09177	-4.41015	0.000323
GO:0000075_cell_cycle_checkpoint	CCNA2	73	16	3.09177	-4.41015	0.000323
GO:0000075_cell_cycle_checkpoint	BUB1B	73	16	3.09177	-4.41015	0.000323
GO:0000075_cell_cycle_checkpoint	ZWINT	73	16	3.09177	-4.41015	0.000323
GO:0000075_cell_cycle_checkpoint	ZWILCH	73	16	3.09177	-4.41015	0.000323
GO:0000075_cell_cycle_checkpoint	ERCC3	73	16	3.09177	-4.41015	0.000323
GO:0000075_cell_cycle_checkpoint	BIRC5	73	16	3.09177	-4.41015	0.000323
GO:0000075_cell_cycle_checkpoint	H2AFX	73	16	3.09177	-4.41015	0.000323
GO:0000075_cell_cycle_checkpoint	TTK	73	16	3.09177	-4.41015	0.000323
GO:0000075_cell_cycle_checkpoint	FANCG	73	16	3.09177	-4.41015	0.000323
GO:0051276_chromosome_organization	USP22	272	37	1.91886	-4.07284	0.003529
GO:0051276_chromosome_organization	SMC4	272	37	1.91886	-4.07284	0.003529
GO:0051276_chromosome_organization	MIS12	272	37	1.91886	-4.07284	0.003529
GO:0051276_chromosome_organization	NCAPG	272	37	1.91886	-4.07284	0.003529
GO:0051276_chromosome_organization	PHF17	272	37	1.91886	-4.07284	0.003529
GO:0051276_chromosome_organization	CENPE	272	37	1.91886	-4.07284	0.003529
GO:0051276_chromosome_organization	SMG6	272	37	1.91886	-4.07284	0.003529
GO:0051276_chromosome_organization	SMC3	272	37	1.91886	-4.07284	0.003529
GO:0051276_chromosome_organization	POLS	272	37	1.91886	-4.07284	0.003529
GO:0051276_chromosome_organization	HIST1H1E	272	37	1.91886	-4.07284	0.003529
GO:0051276_chromosome_organization	TNKS1BP1	272	37	1.91886	-4.07284	0.003529
GO:0051276_chromosome_organization	ESPL1	272	37	1.91886	-4.07284	0.003529
GO:0051276_chromosome_organization	SMC2	272	37	1.91886	-4.07284	0.003529
GO:0051276_chromosome_organization	NCAPD2	272	37	1.91886	-4.07284	0.003529
GO:0051276_chromosome_organization	DLGAP5	272	37	1.91886	-4.07284	0.003529
GO:0051276_chromosome_organization	NDC80	272	37	1.91886	-4.07284	0.003529
GO:0051276_chromosome_organization	CDCA8	272	37	1.91886	-4.07284	0.003529
GO:0051276_chromosome_organization	BNIP3	272	37	1.91886	-4.07284	0.003529
GO:0051276_chromosome_organization	SIRT1	272	37	1.91886	-4.07284	0.003529
GO:0051276_chromosome_organization	PIF1	272	37	1.91886	-4.07284	0.003529
GO:0051276_chromosome_organization	DNMT1	272	37	1.91886	-4.07284	0.003529
GO:0051276_chromosome_organization	TOP2A	272	37	1.91886	-4.07284	0.003529
GO:0051276_chromosome_organization	KIFC1	272	37	1.91886	-4.07284	0.003529
GO:0051276_chromosome_organization	H2AFX	272	37	1.91886	-4.07284	0.003529
GO:0051276_chromosome_organization	CENPF	272	37	1.91886	-4.07284	0.003529
GO:0051276_chromosome_organization	ERCC1	272	37	1.91886	-4.07284	0.003529
GO:0051276_chromosome_organization	NCAPH	272	37	1.91886	-4.07284	0.003529
GO:0051276_chromosome_organization	NUSAP1	272	37	1.91886	-4.07284	0.003529
GO:0051276_chromosome_organization	XRCC5	272	37	1.91886	-4.07284	0.003529
GO:0051276_chromosome_organization	AIFM2	272	37	1.91886	-4.07284	0.003529
GO:0051276_chromosome_organization	HIST2H2BE	272	37	1.91886	-4.07284	0.003529
GO:0051276_chromosome_organization	ZWINT	272	37	1.91886	-4.07284	0.003529
GO:0051276_chromosome_organization	NPM2	272	37	1.91886	-4.07284	0.003529
GO:0051276_chromosome_organization	HJURP	272	37	1.91886	-4.07284	0.003529
GO:0051276_chromosome_organization	HIST1H2BC	272	37	1.91886	-4.07284	0.003529
GO:0051276_chromosome_organization	DDX11	272	37	1.91886	-4.07284	0.003529
GO:0051276_chromosome_organization	APBB1	272	37	1.91886	-4.07284	0.003529
GO:0006974_response_to_DNA_damage_stimulus	MSH5	218	23	1.48827	-1.45454	0.35814
GO:0006974_response_to_DNA_damage_stimulus	GTSE1	218	23	1.48827	-1.45454	0.35814
GO:0006974_response_to_DNA_damage_stimulus	ERCC1	218	23	1.48827	-1.45454	0.35814
GO:0006974_response_to_DNA_damage_stimulus	POLS	218	23	1.48827	-1.45454	0.35814
GO:0006974_response_to_DNA_damage_stimulus	CCNA2	218	23	1.48827	-1.45454	0.35814
GO:0006974_response_to_DNA_damage_stimulus	TRIAP1	218	23	1.48827	-1.45454	0.35814
GO:0006974_response_to_DNA_damage_stimulus	RAD51AP1	218	23	1.48827	-1.45454	0.35814
GO:0006974_response_to_DNA_damage_stimulus	MICA	218	23	1.48827	-1.45454	0.35814
GO:0006974_response_to_DNA_damage_stimulus	BTG2	218	23	1.48827	-1.45454	0.35814
GO:0006974_response_to_DNA_damage_stimulus	BARD1	218	23	1.48827	-1.45454	0.35814
GO:0006974_response_to_DNA_damage_stimulus	SIRT1	218	23	1.48827	-1.45454	0.35814
GO:0006974_response_to_DNA_damage_stimulus	SESN1	218	23	1.48827	-1.45454	0.35814
GO:0006974_response_to_DNA_damage_stimulus	CDKN2D	218	23	1.48827	-1.45454	0.35814
GO:0006974_response_to_DNA_damage_stimulus	ERCC3	218	23	1.48827	-1.45454	0.35814
GO:0006974_response_to_DNA_damage_stimulus	FANCC	218	23	1.48827	-1.45454	0.35814
GO:0006974_response_to_DNA_damage_stimulus	OGG1	218	23	1.48827	-1.45454	0.35814
GO:0006974_response_to_DNA_damage_stimulus	TOP2A	218	23	1.48827	-1.45454	0.35814
GO:0006974_response_to_DNA_damage_stimulus	CSNK1D	218	23	1.48827	-1.45454	0.35814
GO:0006974_response_to_DNA_damage_stimulus	TYMS	218	23	1.48827	-1.45454	0.35814
GO:0006974_response_to_DNA_damage_stimulus	H2AFX	218	23	1.48827	-1.45454	0.35814
GO:0006974_response_to_DNA_damage_stimulus	APBB1	218	23	1.48827	-1.45454	0.35814
GO:0006974_response_to_DNA_damage_stimulus	FANCG	218	23	1.48827	-1.45454	0.35814
GO:0006974_response_to_DNA_damage_stimulus	CSNK1E	218	23	1.48827	-1.45454	0.35814
GO:0006259_DNA_metabolic_process	MSH5	337	31	1.2976	-1.09952	0.614752
GO:0006259_DNA_metabolic_process	SMG6	337	31	1.2976	-1.09952	0.614752
GO:0006259_DNA_metabolic_process	POLS	337	31	1.2976	-1.09952	0.614752
GO:0006259_DNA_metabolic_process	TNKS1BP1	337	31	1.2976	-1.09952	0.614752
GO:0006259_DNA_metabolic_process	BTG2	337	31	1.2976	-1.09952	0.614752
GO:0006259_DNA_metabolic_process	BNIP3	337	31	1.2976	-1.09952	0.614752
GO:0006259_DNA_metabolic_process	SIRT1	337	31	1.2976	-1.09952	0.614752
GO:0006259_DNA_metabolic_process	PIF1	337	31	1.2976	-1.09952	0.614752
GO:0006259_DNA_metabolic_process	CDKN2D	337	31	1.2976	-1.09952	0.614752
GO:0006259_DNA_metabolic_process	RAD54L	337	31	1.2976	-1.09952	0.614752
GO:0006259_DNA_metabolic_process	DNMT1	337	31	1.2976	-1.09952	0.614752
GO:0006259_DNA_metabolic_process	FANCC	337	31	1.2976	-1.09952	0.614752
GO:0006259_DNA_metabolic_process	OGG1	337	31	1.2976	-1.09952	0.614752
GO:0006259_DNA_metabolic_process	TOP2A	337	31	1.2976	-1.09952	0.614752
GO:0006259_DNA_metabolic_process	CSNK1D	337	31	1.2976	-1.09952	0.614752
GO:0006259_DNA_metabolic_process	RNASEH2A	337	31	1.2976	-1.09952	0.614752
GO:0006259_DNA_metabolic_process	TYMS	337	31	1.2976	-1.09952	0.614752
GO:0006259_DNA_metabolic_process	H2AFX	337	31	1.2976	-1.09952	0.614752
GO:0006259_DNA_metabolic_process	FANCG	337	31	1.2976	-1.09952	0.614752
GO:0006259_DNA_metabolic_process	TNFSF13	337	31	1.2976	-1.09952	0.614752
GO:0006259_DNA_metabolic_process	CSNK1E	337	31	1.2976	-1.09952	0.614752
GO:0006259_DNA_metabolic_process	SMARCAL1	337	31	1.2976	-1.09952	0.614752
GO:0006259_DNA_metabolic_process	ERCC1	337	31	1.2976	-1.09952	0.614752
GO:0006259_DNA_metabolic_process	CCDC88A	337	31	1.2976	-1.09952	0.614752
GO:0006259_DNA_metabolic_process	XRCC5	337	31	1.2976	-1.09952	0.614752
GO:0006259_DNA_metabolic_process	RAD51AP1	337	31	1.2976	-1.09952	0.614752
GO:0006259_DNA_metabolic_process	TSPYL2	337	31	1.2976	-1.09952	0.614752
GO:0006259_DNA_metabolic_process	TGFB3	337	31	1.2976	-1.09952	0.614752
GO:0006259_DNA_metabolic_process	RRM2	337	31	1.2976	-1.09952	0.614752
GO:0006259_DNA_metabolic_process	KPNA2	337	31	1.2976	-1.09952	0.614752
GO:0006259_DNA_metabolic_process	ERCC3	337	31	1.2976	-1.09952	0.614752
GO:0006281_DNA_repair	MSH5	161	16	1.40186	-0.97489	0.719116
GO:0006281_DNA_repair	ERCC1	161	16	1.40186	-0.97489	0.719116
GO:0006281_DNA_repair	POLS	161	16	1.40186	-0.97489	0.719116
GO:0006281_DNA_repair	RAD51AP1	161	16	1.40186	-0.97489	0.719116
GO:0006281_DNA_repair	BTG2	161	16	1.40186	-0.97489	0.719116
GO:0006281_DNA_repair	SIRT1	161	16	1.40186	-0.97489	0.719116
GO:0006281_DNA_repair	CDKN2D	161	16	1.40186	-0.97489	0.719116
GO:0006281_DNA_repair	ERCC3	161	16	1.40186	-0.97489	0.719116
GO:0006281_DNA_repair	FANCC	161	16	1.40186	-0.97489	0.719116
GO:0006281_DNA_repair	OGG1	161	16	1.40186	-0.97489	0.719116
GO:0006281_DNA_repair	TOP2A	161	16	1.40186	-0.97489	0.719116
GO:0006281_DNA_repair	CSNK1D	161	16	1.40186	-0.97489	0.719116
GO:0006281_DNA_repair	TYMS	161	16	1.40186	-0.97489	0.719116
GO:0006281_DNA_repair	H2AFX	161	16	1.40186	-0.97489	0.719116
GO:0006281_DNA_repair	FANCG	161	16	1.40186	-0.97489	0.719116
GO:0006281_DNA_repair	CSNK1E	161	16	1.40186	-0.97489	0.719116
GO:0034984_cellular_response_to_DNA_damage_stimulus	MSH5	199	19	1.34682	-0.949361	0.709885
GO:0034984_cellular_response_to_DNA_damage_stimulus	GTSE1	199	19	1.34682	-0.949361	0.709885
GO:0034984_cellular_response_to_DNA_damage_stimulus	ERCC1	199	19	1.34682	-0.949361	0.709885
GO:0034984_cellular_response_to_DNA_damage_stimulus	POLS	199	19	1.34682	-0.949361	0.709885
GO:0034984_cellular_response_to_DNA_damage_stimulus	CCNA2	199	19	1.34682	-0.949361	0.709885
GO:0034984_cellular_response_to_DNA_damage_stimulus	TRIAP1	199	19	1.34682	-0.949361	0.709885
GO:0034984_cellular_response_to_DNA_damage_stimulus	RAD51AP1	199	19	1.34682	-0.949361	0.709885
GO:0034984_cellular_response_to_DNA_damage_stimulus	BTG2	199	19	1.34682	-0.949361	0.709885
GO:0034984_cellular_response_to_DNA_damage_stimulus	SIRT1	199	19	1.34682	-0.949361	0.709885
GO:0034984_cellular_response_to_DNA_damage_stimulus	CDKN2D	199	19	1.34682	-0.949361	0.709885
GO:0034984_cellular_response_to_DNA_damage_stimulus	ERCC3	199	19	1.34682	-0.949361	0.709885
GO:0034984_cellular_response_to_DNA_damage_stimulus	FANCC	199	19	1.34682	-0.949361	0.709885
GO:0034984_cellular_response_to_DNA_damage_stimulus	OGG1	199	19	1.34682	-0.949361	0.709885
GO:0034984_cellular_response_to_DNA_damage_stimulus	TOP2A	199	19	1.34682	-0.949361	0.709885
GO:0034984_cellular_response_to_DNA_damage_stimulus	CSNK1D	199	19	1.34682	-0.949361	0.709885
GO:0034984_cellular_response_to_DNA_damage_stimulus	TYMS	199	19	1.34682	-0.949361	0.709885
GO:0034984_cellular_response_to_DNA_damage_stimulus	H2AFX	199	19	1.34682	-0.949361	0.709885
GO:0034984_cellular_response_to_DNA_damage_stimulus	FANCG	199	19	1.34682	-0.949361	0.709885
GO:0034984_cellular_response_to_DNA_damage_stimulus	CSNK1E	199	19	1.34682	-0.949361	0.709885
GO:0022607_cellular_component_assembly	MIS12	478	41	1.20995	-0.943822	0.709582
GO:0022607_cellular_component_assembly	FLNA	478	41	1.20995	-0.943822	0.709582
GO:0022607_cellular_component_assembly	LLGL1	478	41	1.20995	-0.943822	0.709582
GO:0022607_cellular_component_assembly	SLC9A3R1	478	41	1.20995	-0.943822	0.709582
GO:0022607_cellular_component_assembly	CENPE	478	41	1.20995	-0.943822	0.709582
GO:0022607_cellular_component_assembly	HIST1H1E	478	41	1.20995	-0.943822	0.709582
GO:0022607_cellular_component_assembly	KRT19	478	41	1.20995	-0.943822	0.709582
GO:0022607_cellular_component_assembly	APOM	478	41	1.20995	-0.943822	0.709582
GO:0022607_cellular_component_assembly	SOAT1	478	41	1.20995	-0.943822	0.709582
GO:0022607_cellular_component_assembly	PRLR	478	41	1.20995	-0.943822	0.709582
GO:0022607_cellular_component_assembly	SIRT1	478	41	1.20995	-0.943822	0.709582
GO:0022607_cellular_component_assembly	NCK1	478	41	1.20995	-0.943822	0.709582
GO:0022607_cellular_component_assembly	FANCC	478	41	1.20995	-0.943822	0.709582
GO:0022607_cellular_component_assembly	H2AFX	478	41	1.20995	-0.943822	0.709582
GO:0022607_cellular_component_assembly	SHMT1	478	41	1.20995	-0.943822	0.709582
GO:0022607_cellular_component_assembly	RACGAP1	478	41	1.20995	-0.943822	0.709582
GO:0022607_cellular_component_assembly	CENPF	478	41	1.20995	-0.943822	0.709582
GO:0022607_cellular_component_assembly	CAT	478	41	1.20995	-0.943822	0.709582
GO:0022607_cellular_component_assembly	HPRT1	478	41	1.20995	-0.943822	0.709582
GO:0022607_cellular_component_assembly	CDC42	478	41	1.20995	-0.943822	0.709582
GO:0022607_cellular_component_assembly	CASC5	478	41	1.20995	-0.943822	0.709582
GO:0022607_cellular_component_assembly	EIF3A	478	41	1.20995	-0.943822	0.709582
GO:0022607_cellular_component_assembly	CCDC88A	478	41	1.20995	-0.943822	0.709582
GO:0022607_cellular_component_assembly	CAV2	478	41	1.20995	-0.943822	0.709582
GO:0022607_cellular_component_assembly	AMOT	478	41	1.20995	-0.943822	0.709582
GO:0022607_cellular_component_assembly	HIST2H2BE	478	41	1.20995	-0.943822	0.709582
GO:0022607_cellular_component_assembly	PSRC1	478	41	1.20995	-0.943822	0.709582
GO:0022607_cellular_component_assembly	ARL2	478	41	1.20995	-0.943822	0.709582
GO:0022607_cellular_component_assembly	CAV1	478	41	1.20995	-0.943822	0.709582
GO:0022607_cellular_component_assembly	AMFR	478	41	1.20995	-0.943822	0.709582
GO:0022607_cellular_component_assembly	FAS	478	41	1.20995	-0.943822	0.709582
GO:0022607_cellular_component_assembly	ADD1	478	41	1.20995	-0.943822	0.709582
GO:0022607_cellular_component_assembly	GNMT	478	41	1.20995	-0.943822	0.709582
GO:0022607_cellular_component_assembly	HIST1H2BC	478	41	1.20995	-0.943822	0.709582
GO:0022607_cellular_component_assembly	HJURP	478	41	1.20995	-0.943822	0.709582
GO:0022607_cellular_component_assembly	ANLN	478	41	1.20995	-0.943822	0.709582
GO:0022607_cellular_component_assembly	PTK2B	478	41	1.20995	-0.943822	0.709582
GO:0022607_cellular_component_assembly	GJC1	478	41	1.20995	-0.943822	0.709582
GO:0022607_cellular_component_assembly	SYK	478	41	1.20995	-0.943822	0.709582
GO:0022607_cellular_component_assembly	SH3BGR	478	41	1.20995	-0.943822	0.709582
GO:0022607_cellular_component_assembly	ACVRL1	478	41	1.20995	-0.943822	0.709582
GO:0033554_cellular_response_to_stress	MSH5	325	29	1.25871	-0.935046	0.713259
GO:0033554_cellular_response_to_stress	GTSE1	325	29	1.25871	-0.935046	0.713259
GO:0033554_cellular_response_to_stress	TGFB2	325	29	1.25871	-0.935046	0.713259
GO:0033554_cellular_response_to_stress	POLS	325	29	1.25871	-0.935046	0.713259
GO:0033554_cellular_response_to_stress	BTG2	325	29	1.25871	-0.935046	0.713259
GO:0033554_cellular_response_to_stress	GPS2	325	29	1.25871	-0.935046	0.713259
GO:0033554_cellular_response_to_stress	MAP3K13	325	29	1.25871	-0.935046	0.713259
GO:0033554_cellular_response_to_stress	SIRT1	325	29	1.25871	-0.935046	0.713259
GO:0033554_cellular_response_to_stress	CDKN2D	325	29	1.25871	-0.935046	0.713259
GO:0033554_cellular_response_to_stress	FANCC	325	29	1.25871	-0.935046	0.713259
GO:0033554_cellular_response_to_stress	OGG1	325	29	1.25871	-0.935046	0.713259
GO:0033554_cellular_response_to_stress	TOP2A	325	29	1.25871	-0.935046	0.713259
GO:0033554_cellular_response_to_stress	CSNK1D	325	29	1.25871	-0.935046	0.713259
GO:0033554_cellular_response_to_stress	H2AFX	325	29	1.25871	-0.935046	0.713259
GO:0033554_cellular_response_to_stress	TYMS	325	29	1.25871	-0.935046	0.713259
GO:0033554_cellular_response_to_stress	FANCG	325	29	1.25871	-0.935046	0.713259
GO:0033554_cellular_response_to_stress	CSNK1E	325	29	1.25871	-0.935046	0.713259
GO:0033554_cellular_response_to_stress	DERL2	325	29	1.25871	-0.935046	0.713259
GO:0033554_cellular_response_to_stress	CAT	325	29	1.25871	-0.935046	0.713259
GO:0033554_cellular_response_to_stress	ERCC1	325	29	1.25871	-0.935046	0.713259
GO:0033554_cellular_response_to_stress	PDCD4	325	29	1.25871	-0.935046	0.713259
GO:0033554_cellular_response_to_stress	CCNA2	325	29	1.25871	-0.935046	0.713259
GO:0033554_cellular_response_to_stress	TRIAP1	325	29	1.25871	-0.935046	0.713259
GO:0033554_cellular_response_to_stress	RAD51AP1	325	29	1.25871	-0.935046	0.713259
GO:0033554_cellular_response_to_stress	MAP3K2	325	29	1.25871	-0.935046	0.713259
GO:0033554_cellular_response_to_stress	CAV1	325	29	1.25871	-0.935046	0.713259
GO:0033554_cellular_response_to_stress	AMFR	325	29	1.25871	-0.935046	0.713259
GO:0033554_cellular_response_to_stress	ERCC3	325	29	1.25871	-0.935046	0.713259
GO:0033554_cellular_response_to_stress	ADORA2B	325	29	1.25871	-0.935046	0.713259
GO:0034621_cellular_macromolecular_complex_subunit_organization	MIS12	227	21	1.30498	-0.90129	0.716228
GO:0034621_cellular_macromolecular_complex_subunit_organization	FLNA	227	21	1.30498	-0.90129	0.716228
GO:0034621_cellular_macromolecular_complex_subunit_organization	CENPF	227	21	1.30498	-0.90129	0.716228
GO:0034621_cellular_macromolecular_complex_subunit_organization	CENPE	227	21	1.30498	-0.90129	0.716228
GO:0034621_cellular_macromolecular_complex_subunit_organization	HIST1H1E	227	21	1.30498	-0.90129	0.716228
GO:0034621_cellular_macromolecular_complex_subunit_organization	EIF3A	227	21	1.30498	-0.90129	0.716228
GO:0034621_cellular_macromolecular_complex_subunit_organization	PRLR	227	21	1.30498	-0.90129	0.716228
GO:0034621_cellular_macromolecular_complex_subunit_organization	TTF2	227	21	1.30498	-0.90129	0.716228
GO:0034621_cellular_macromolecular_complex_subunit_organization	PSRC1	227	21	1.30498	-0.90129	0.716228
GO:0034621_cellular_macromolecular_complex_subunit_organization	HIST2H2BE	227	21	1.30498	-0.90129	0.716228
GO:0034621_cellular_macromolecular_complex_subunit_organization	ARL2	227	21	1.30498	-0.90129	0.716228
GO:0034621_cellular_macromolecular_complex_subunit_organization	STMN1	227	21	1.30498	-0.90129	0.716228
GO:0034621_cellular_macromolecular_complex_subunit_organization	NCK1	227	21	1.30498	-0.90129	0.716228
GO:0034621_cellular_macromolecular_complex_subunit_organization	ADD1	227	21	1.30498	-0.90129	0.716228
GO:0034621_cellular_macromolecular_complex_subunit_organization	ABI2	227	21	1.30498	-0.90129	0.716228
GO:0034621_cellular_macromolecular_complex_subunit_organization	PTK2B	227	21	1.30498	-0.90129	0.716228
GO:0034621_cellular_macromolecular_complex_subunit_organization	HJURP	227	21	1.30498	-0.90129	0.716228
GO:0034621_cellular_macromolecular_complex_subunit_organization	HIST1H2BC	227	21	1.30498	-0.90129	0.716228
GO:0034621_cellular_macromolecular_complex_subunit_organization	ANLN	227	21	1.30498	-0.90129	0.716228
GO:0034621_cellular_macromolecular_complex_subunit_organization	CLASP1	227	21	1.30498	-0.90129	0.716228
GO:0034621_cellular_macromolecular_complex_subunit_organization	H2AFX	227	21	1.30498	-0.90129	0.716228
GO:0051716_cellular_response_to_stimulus	MSH5	432	34	1.11021	-0.546771	0.841314
GO:0051716_cellular_response_to_stimulus	GTSE1	432	34	1.11021	-0.546771	0.841314
GO:0051716_cellular_response_to_stimulus	TGFB2	432	34	1.11021	-0.546771	0.841314
GO:0051716_cellular_response_to_stimulus	POLS	432	34	1.11021	-0.546771	0.841314
GO:0051716_cellular_response_to_stimulus	BTG2	432	34	1.11021	-0.546771	0.841314
GO:0051716_cellular_response_to_stimulus	GPS2	432	34	1.11021	-0.546771	0.841314
GO:0051716_cellular_response_to_stimulus	APPL1	432	34	1.11021	-0.546771	0.841314
GO:0051716_cellular_response_to_stimulus	MAP3K13	432	34	1.11021	-0.546771	0.841314
GO:0051716_cellular_response_to_stimulus	SIRT1	432	34	1.11021	-0.546771	0.841314
GO:0051716_cellular_response_to_stimulus	CYP27B1	432	34	1.11021	-0.546771	0.841314
GO:0051716_cellular_response_to_stimulus	CDKN2D	432	34	1.11021	-0.546771	0.841314
GO:0051716_cellular_response_to_stimulus	FANCC	432	34	1.11021	-0.546771	0.841314
GO:0051716_cellular_response_to_stimulus	OGG1	432	34	1.11021	-0.546771	0.841314
GO:0051716_cellular_response_to_stimulus	TOP2A	432	34	1.11021	-0.546771	0.841314
GO:0051716_cellular_response_to_stimulus	CSNK1D	432	34	1.11021	-0.546771	0.841314
GO:0051716_cellular_response_to_stimulus	TYMS	432	34	1.11021	-0.546771	0.841314
GO:0051716_cellular_response_to_stimulus	H2AFX	432	34	1.11021	-0.546771	0.841314
GO:0051716_cellular_response_to_stimulus	IRS1	432	34	1.11021	-0.546771	0.841314
GO:0051716_cellular_response_to_stimulus	VDR	432	34	1.11021	-0.546771	0.841314
GO:0051716_cellular_response_to_stimulus	FANCG	432	34	1.11021	-0.546771	0.841314
GO:0051716_cellular_response_to_stimulus	CSNK1E	432	34	1.11021	-0.546771	0.841314
GO:0051716_cellular_response_to_stimulus	DERL2	432	34	1.11021	-0.546771	0.841314
GO:0051716_cellular_response_to_stimulus	CAT	432	34	1.11021	-0.546771	0.841314
GO:0051716_cellular_response_to_stimulus	ERCC1	432	34	1.11021	-0.546771	0.841314
GO:0051716_cellular_response_to_stimulus	PDCD4	432	34	1.11021	-0.546771	0.841314
GO:0051716_cellular_response_to_stimulus	CCNA2	432	34	1.11021	-0.546771	0.841314
GO:0051716_cellular_response_to_stimulus	TRIAP1	432	34	1.11021	-0.546771	0.841314
GO:0051716_cellular_response_to_stimulus	RAD51AP1	432	34	1.11021	-0.546771	0.841314
GO:0051716_cellular_response_to_stimulus	MAP3K2	432	34	1.11021	-0.546771	0.841314
GO:0051716_cellular_response_to_stimulus	CAV1	432	34	1.11021	-0.546771	0.841314
GO:0051716_cellular_response_to_stimulus	AMFR	432	34	1.11021	-0.546771	0.841314
GO:0051716_cellular_response_to_stimulus	ERCC3	432	34	1.11021	-0.546771	0.841314
GO:0051716_cellular_response_to_stimulus	SYK	432	34	1.11021	-0.546771	0.841314
GO:0051716_cellular_response_to_stimulus	ADORA2B	432	34	1.11021	-0.546771	0.841314
GO:0006260_DNA_replication	SIRT1	141	10	1.00044	-0.261855	0.933276
GO:0006260_DNA_replication	RRM2	141	10	1.00044	-0.261855	0.933276
GO:0006260_DNA_replication	CDKN2D	141	10	1.00044	-0.261855	0.933276
GO:0006260_DNA_replication	TOP2A	141	10	1.00044	-0.261855	0.933276
GO:0006260_DNA_replication	TNKS1BP1	141	10	1.00044	-0.261855	0.933276
GO:0006260_DNA_replication	CCDC88A	141	10	1.00044	-0.261855	0.933276
GO:0006260_DNA_replication	RNASEH2A	141	10	1.00044	-0.261855	0.933276
GO:0006260_DNA_replication	TYMS	141	10	1.00044	-0.261855	0.933276
GO:0006260_DNA_replication	TSPYL2	141	10	1.00044	-0.261855	0.933276
GO:0006260_DNA_replication	TGFB3	141	10	1.00044	-0.261855	0.933276
GO:0016071_mRNA_metabolic_process	BARD1	126	5	0.55977	-0.022224	1.01763
GO:0016071_mRNA_metabolic_process	WIBG	126	5	0.55977	-0.022224	1.01763
GO:0016071_mRNA_metabolic_process	SMG6	126	5	0.55977	-0.022224	1.01763
GO:0016071_mRNA_metabolic_process	ZFP36	126	5	0.55977	-0.022224	1.01763
GO:0016071_mRNA_metabolic_process	SMNDC1	126	5	0.55977	-0.022224	1.01763
GO:0006396_RNA_processing	BARD1	251	10	0.562	-0.005805	1.01568
GO:0006396_RNA_processing	BICD1	251	10	0.562	-0.005805	1.01568
GO:0006396_RNA_processing	ATPBD3	251	10	0.562	-0.005805	1.01568
GO:0006396_RNA_processing	PRPF8	251	10	0.562	-0.005805	1.01568
GO:0006396_RNA_processing	SNRNP200	251	10	0.562	-0.005805	1.01568
GO:0006396_RNA_processing	HNRNPUL1	251	10	0.562	-0.005805	1.01568
GO:0006396_RNA_processing	DUSP11	251	10	0.562	-0.005805	1.01568
GO:0006396_RNA_processing	RPL35A	251	10	0.562	-0.005805	1.01568
GO:0006396_RNA_processing	INTS5	251	10	0.562	-0.005805	1.01568
GO:0006396_RNA_processing	SMNDC1	251	10	0.562	-0.005805	1.01568
GO:0008380_RNA_splicing	PRPF8	127	3	0.333217	-0.002091	1.01253
GO:0008380_RNA_splicing	SNRNP200	127	3	0.333217	-0.002091	1.01253
GO:0008380_RNA_splicing	SMNDC1	127	3	0.333217	-0.002091	1.01253

## Sheet: CENPB
		Total genes	Changed genes	Enrichment of	Significance of enrichment	False discovery
GO categories	Gene name	in category	in category	genes in category	LOG10(p)	rate
GO:0000226_microtubule_cytoskeleton_organization	PRC1	86	16	1.84656	-1.95542	0.503714
GO:0000226_microtubule_cytoskeleton_organization	CENPJ	86	16	1.84656	-1.95542	0.503714
GO:0000226_microtubule_cytoskeleton_organization	CEP135	86	16	1.84656	-1.95542	0.503714
GO:0000226_microtubule_cytoskeleton_organization	NDE1	86	16	1.84656	-1.95542	0.503714
GO:0000226_microtubule_cytoskeleton_organization	PSRC1	86	16	1.84656	-1.95542	0.503714
GO:0000226_microtubule_cytoskeleton_organization	BRCA2	86	16	1.84656	-1.95542	0.503714
GO:0000226_microtubule_cytoskeleton_organization	HOOK3	86	16	1.84656	-1.95542	0.503714
GO:0000226_microtubule_cytoskeleton_organization	TERF1	86	16	1.84656	-1.95542	0.503714
GO:0000226_microtubule_cytoskeleton_organization	TNKS	86	16	1.84656	-1.95542	0.503714
GO:0000226_microtubule_cytoskeleton_organization	DOCK7	86	16	1.84656	-1.95542	0.503714
GO:0000226_microtubule_cytoskeleton_organization	TUBG1	86	16	1.84656	-1.95542	0.503714
GO:0000226_microtubule_cytoskeleton_organization	PAFAH1B1	86	16	1.84656	-1.95542	0.503714
GO:0000226_microtubule_cytoskeleton_organization	CLASP1	86	16	1.84656	-1.95542	0.503714
GO:0000226_microtubule_cytoskeleton_organization	APC	86	16	1.84656	-1.95542	0.503714
GO:0000226_microtubule_cytoskeleton_organization	TUBGCP5	86	16	1.84656	-1.95542	0.503714
GO:0000226_microtubule_cytoskeleton_organization	BRCA1	86	16	1.84656	-1.95542	0.503714
GO:0000075_cell_cycle_checkpoint	ATM	73	8	1.0877	-0.340152	1.07425
GO:0000075_cell_cycle_checkpoint	GTSE1	73	8	1.0877	-0.340152	1.07425
GO:0000075_cell_cycle_checkpoint	TERF1	73	8	1.0877	-0.340152	1.07425
GO:0000075_cell_cycle_checkpoint	FBXO31	73	8	1.0877	-0.340152	1.07425
GO:0000075_cell_cycle_checkpoint	CCNE2	73	8	1.0877	-0.340152	1.07425
GO:0000075_cell_cycle_checkpoint	APC	73	8	1.0877	-0.340152	1.07425
GO:0000075_cell_cycle_checkpoint	UIMC1	73	8	1.0877	-0.340152	1.07425
GO:0000075_cell_cycle_checkpoint	BRCA1	73	8	1.0877	-0.340152	1.07425
GO:0000280_nuclear_division	CDC2L5	115	11	0.949375	-0.208479	1.05145
GO:0000280_nuclear_division	ATM	115	11	0.949375	-0.208479	1.05145
GO:0000280_nuclear_division	TERF1	115	11	0.949375	-0.208479	1.05145
GO:0000280_nuclear_division	PBK	115	11	0.949375	-0.208479	1.05145
GO:0000280_nuclear_division	CENPE	115	11	0.949375	-0.208479	1.05145
GO:0000280_nuclear_division	CDC25B	115	11	0.949375	-0.208479	1.05145
GO:0000280_nuclear_division	PDS5B	115	11	0.949375	-0.208479	1.05145
GO:0000280_nuclear_division	CIT	115	11	0.949375	-0.208479	1.05145
GO:0000280_nuclear_division	AKAP8	115	11	0.949375	-0.208479	1.05145
GO:0000280_nuclear_division	APC	115	11	0.949375	-0.208479	1.05145
GO:0000280_nuclear_division	KIAA0892	115	11	0.949375	-0.208479	1.05145
GO:0007067_mitosis	CDC2L5	115	11	0.949375	-0.208479	1.05145
GO:0007067_mitosis	ATM	115	11	0.949375	-0.208479	1.05145
GO:0007067_mitosis	TERF1	115	11	0.949375	-0.208479	1.05145
GO:0007067_mitosis	PBK	115	11	0.949375	-0.208479	1.05145
GO:0007067_mitosis	CENPE	115	11	0.949375	-0.208479	1.05145
GO:0007067_mitosis	CDC25B	115	11	0.949375	-0.208479	1.05145
GO:0007067_mitosis	PDS5B	115	11	0.949375	-0.208479	1.05145
GO:0007067_mitosis	CIT	115	11	0.949375	-0.208479	1.05145
GO:0007067_mitosis	AKAP8	115	11	0.949375	-0.208479	1.05145
GO:0007067_mitosis	APC	115	11	0.949375	-0.208479	1.05145
GO:0007067_mitosis	KIAA0892	115	11	0.949375	-0.208479	1.05145
GO:0048285_organelle_fission	CDC2L5	118	12	1.00935	-0.27423	1.08208
GO:0048285_organelle_fission	ATM	118	12	1.00935	-0.27423	1.08208
GO:0048285_organelle_fission	TERF1	118	12	1.00935	-0.27423	1.08208
GO:0048285_organelle_fission	PBK	118	12	1.00935	-0.27423	1.08208
GO:0048285_organelle_fission	CENPE	118	12	1.00935	-0.27423	1.08208
GO:0048285_organelle_fission	CDC25B	118	12	1.00935	-0.27423	1.08208
GO:0048285_organelle_fission	PDS5B	118	12	1.00935	-0.27423	1.08208
GO:0048285_organelle_fission	CIT	118	12	1.00935	-0.27423	1.08208
GO:0048285_organelle_fission	MUL1	118	12	1.00935	-0.27423	1.08208
GO:0048285_organelle_fission	AKAP8	118	12	1.00935	-0.27423	1.08208
GO:0048285_organelle_fission	APC	118	12	1.00935	-0.27423	1.08208
GO:0048285_organelle_fission	KIAA0892	118	12	1.00935	-0.27423	1.08208
GO:0000087_M_phase_of_mitotic_cell_cycle	ATM	118	13	1.09346	-0.386868	1.08191
GO:0000087_M_phase_of_mitotic_cell_cycle	CDC2L5	118	13	1.09346	-0.386868	1.08191
GO:0000087_M_phase_of_mitotic_cell_cycle	CENPE	118	13	1.09346	-0.386868	1.08191
GO:0000087_M_phase_of_mitotic_cell_cycle	CDC25B	118	13	1.09346	-0.386868	1.08191
GO:0000087_M_phase_of_mitotic_cell_cycle	MPHOSPH6	118	13	1.09346	-0.386868	1.08191
GO:0000087_M_phase_of_mitotic_cell_cycle	CIT	118	13	1.09346	-0.386868	1.08191
GO:0000087_M_phase_of_mitotic_cell_cycle	AKAP8	118	13	1.09346	-0.386868	1.08191
GO:0000087_M_phase_of_mitotic_cell_cycle	TERF1	118	13	1.09346	-0.386868	1.08191
GO:0000087_M_phase_of_mitotic_cell_cycle	PBK	118	13	1.09346	-0.386868	1.08191
GO:0000087_M_phase_of_mitotic_cell_cycle	PDS5B	118	13	1.09346	-0.386868	1.08191
GO:0000087_M_phase_of_mitotic_cell_cycle	APC	118	13	1.09346	-0.386868	1.08191
GO:0000087_M_phase_of_mitotic_cell_cycle	CLASP1	118	13	1.09346	-0.386868	1.08191
GO:0000087_M_phase_of_mitotic_cell_cycle	KIAA0892	118	13	1.09346	-0.386868	1.08191
GO:0007059_chromosome_segregation	HJURP	51	8	1.55691	-0.865234	1.02361
GO:0007059_chromosome_segregation	CENPE	51	8	1.55691	-0.865234	1.02361
GO:0007059_chromosome_segregation	ARL8B	51	8	1.55691	-0.865234	1.02361
GO:0007059_chromosome_segregation	PDS5B	51	8	1.55691	-0.865234	1.02361
GO:0007059_chromosome_segregation	APC	51	8	1.55691	-0.865234	1.02361
GO:0007059_chromosome_segregation	LATS1	51	8	1.55691	-0.865234	1.02361
GO:0007059_chromosome_segregation	BRCA1	51	8	1.55691	-0.865234	1.02361
GO:0007059_chromosome_segregation	KIAA0892	51	8	1.55691	-0.865234	1.02361
GO:0000279_M_phase	ATM	170	19	1.1093	-0.454367	1.08322
GO:0000279_M_phase	CDC2L5	170	19	1.1093	-0.454367	1.08322
GO:0000279_M_phase	PRC1	170	19	1.1093	-0.454367	1.08322
GO:0000279_M_phase	CENPE	170	19	1.1093	-0.454367	1.08322
GO:0000279_M_phase	CDC25B	170	19	1.1093	-0.454367	1.08322
GO:0000279_M_phase	MPHOSPH6	170	19	1.1093	-0.454367	1.08322
GO:0000279_M_phase	CIT	170	19	1.1093	-0.454367	1.08322
GO:0000279_M_phase	DUSP13	170	19	1.1093	-0.454367	1.08322
GO:0000279_M_phase	AKAP8	170	19	1.1093	-0.454367	1.08322
GO:0000279_M_phase	TERF1	170	19	1.1093	-0.454367	1.08322
GO:0000279_M_phase	LIG3	170	19	1.1093	-0.454367	1.08322
GO:0000279_M_phase	TNKS	170	19	1.1093	-0.454367	1.08322
GO:0000279_M_phase	PBK	170	19	1.1093	-0.454367	1.08322
GO:0000279_M_phase	RAD54B	170	19	1.1093	-0.454367	1.08322
GO:0000279_M_phase	TUBG1	170	19	1.1093	-0.454367	1.08322
GO:0000279_M_phase	PDS5B	170	19	1.1093	-0.454367	1.08322
GO:0000279_M_phase	APC	170	19	1.1093	-0.454367	1.08322
GO:0000279_M_phase	CLASP1	170	19	1.1093	-0.454367	1.08322
GO:0000279_M_phase	KIAA0892	170	19	1.1093	-0.454367	1.08322
GO:0000079_regulation_of_cyclin-dependent_protein_kinase_activity	CDK5R1	48	6	1.24066	-0.451696	1.08043
GO:0000079_regulation_of_cyclin-dependent_protein_kinase_activity	CCNE2	48	6	1.24066	-0.451696	1.08043
GO:0000079_regulation_of_cyclin-dependent_protein_kinase_activity	APC	48	6	1.24066	-0.451696	1.08043
GO:0000079_regulation_of_cyclin-dependent_protein_kinase_activity	CCND2	48	6	1.24066	-0.451696	1.08043
GO:0000079_regulation_of_cyclin-dependent_protein_kinase_activity	LATS1	48	6	1.24066	-0.451696	1.08043
GO:0000079_regulation_of_cyclin-dependent_protein_kinase_activity	AKT1	48	6	1.24066	-0.451696	1.08043
GO:0000819_sister_chromatid_segregation	CENPE	28	4	1.4179	-0.508299	1.06605
GO:0000819_sister_chromatid_segregation	PDS5B	28	4	1.4179	-0.508299	1.06605
GO:0000819_sister_chromatid_segregation	LATS1	28	4	1.4179	-0.508299	1.06605
GO:0000819_sister_chromatid_segregation	KIAA0892	28	4	1.4179	-0.508299	1.06605
GO:0000070_mitotic_sister_chromatid_segregation	CENPE	27	3	1.10281	-0.283207	1.08629
GO:0000070_mitotic_sister_chromatid_segregation	PDS5B	27	3	1.10281	-0.283207	1.08629
GO:0000070_mitotic_sister_chromatid_segregation	KIAA0892	27	3	1.10281	-0.283207	1.08629
GO:0007049_cell_cycle	CDC2L5	444	49	1.09536	-0.574052	1.06603
GO:0007049_cell_cycle	GTSE1	444	49	1.09536	-0.574052	1.06603
GO:0007049_cell_cycle	PRC1	444	49	1.09536	-0.574052	1.06603
GO:0007049_cell_cycle	CENPE	444	49	1.09536	-0.574052	1.06603
GO:0007049_cell_cycle	HDAC4	444	49	1.09536	-0.574052	1.06603
GO:0007049_cell_cycle	FBXO31	444	49	1.09536	-0.574052	1.06603
GO:0007049_cell_cycle	MAP3K11	444	49	1.09536	-0.574052	1.06603
GO:0007049_cell_cycle	TUBG1	444	49	1.09536	-0.574052	1.06603
GO:0007049_cell_cycle	CLASP1	444	49	1.09536	-0.574052	1.06603
GO:0007049_cell_cycle	UIMC1	444	49	1.09536	-0.574052	1.06603
GO:0007049_cell_cycle	BRCA1	444	49	1.09536	-0.574052	1.06603
GO:0007049_cell_cycle	CDC25B	444	49	1.09536	-0.574052	1.06603
GO:0007049_cell_cycle	ACVR1	444	49	1.09536	-0.574052	1.06603
GO:0007049_cell_cycle	PDS5B	444	49	1.09536	-0.574052	1.06603
GO:0007049_cell_cycle	CCNE2	444	49	1.09536	-0.574052	1.06603
GO:0007049_cell_cycle	DTYMK	444	49	1.09536	-0.574052	1.06603
GO:0007049_cell_cycle	KIAA0892	444	49	1.09536	-0.574052	1.06603
GO:0007049_cell_cycle	ATM	444	49	1.09536	-0.574052	1.06603
GO:0007049_cell_cycle	NPAT	444	49	1.09536	-0.574052	1.06603
GO:0007049_cell_cycle	CIT	444	49	1.09536	-0.574052	1.06603
GO:0007049_cell_cycle	DUSP13	444	49	1.09536	-0.574052	1.06603
GO:0007049_cell_cycle	CCND2	444	49	1.09536	-0.574052	1.06603
GO:0007049_cell_cycle	AKT1	444	49	1.09536	-0.574052	1.06603
GO:0007049_cell_cycle	LATS1	444	49	1.09536	-0.574052	1.06603
GO:0007049_cell_cycle	BRCA2	444	49	1.09536	-0.574052	1.06603
GO:0007049_cell_cycle	POLA1	444	49	1.09536	-0.574052	1.06603
GO:0007049_cell_cycle	THAP1	444	49	1.09536	-0.574052	1.06603
GO:0007049_cell_cycle	PBK	444	49	1.09536	-0.574052	1.06603
GO:0007049_cell_cycle	PAFAH1B1	444	49	1.09536	-0.574052	1.06603
GO:0007049_cell_cycle	KATNA1	444	49	1.09536	-0.574052	1.06603
GO:0007049_cell_cycle	RAD54B	444	49	1.09536	-0.574052	1.06603
GO:0007049_cell_cycle	CUL3	444	49	1.09536	-0.574052	1.06603
GO:0007049_cell_cycle	APC	444	49	1.09536	-0.574052	1.06603
GO:0007049_cell_cycle	CDK2AP1	444	49	1.09536	-0.574052	1.06603
GO:0007049_cell_cycle	TBX3	444	49	1.09536	-0.574052	1.06603
GO:0007049_cell_cycle	EGFL6	444	49	1.09536	-0.574052	1.06603
GO:0007049_cell_cycle	E2F1	444	49	1.09536	-0.574052	1.06603
GO:0007049_cell_cycle	MPHOSPH6	444	49	1.09536	-0.574052	1.06603
GO:0007049_cell_cycle	IL12A	444	49	1.09536	-0.574052	1.06603
GO:0007049_cell_cycle	AKAP8	444	49	1.09536	-0.574052	1.06603
GO:0007049_cell_cycle	NDE1	444	49	1.09536	-0.574052	1.06603
GO:0007049_cell_cycle	CDK5R1	444	49	1.09536	-0.574052	1.06603
GO:0007049_cell_cycle	PSRC1	444	49	1.09536	-0.574052	1.06603
GO:0007049_cell_cycle	TERF1	444	49	1.09536	-0.574052	1.06603
GO:0007049_cell_cycle	TNKS	444	49	1.09536	-0.574052	1.06603
GO:0007049_cell_cycle	LIG3	444	49	1.09536	-0.574052	1.06603
GO:0007049_cell_cycle	DNM2	444	49	1.09536	-0.574052	1.06603
GO:0007049_cell_cycle	C9ORF127|C9orf127	444	49	1.09536	-0.574052	1.06603
GO:0007049_cell_cycle	CDKN1A	444	49	1.09536	-0.574052	1.06603
GO:0000278_mitotic_cell_cycle	CDC2L5	239	35	1.45349	-1.83397	0.588947
GO:0000278_mitotic_cell_cycle	ATM	239	35	1.45349	-1.83397	0.588947
GO:0000278_mitotic_cell_cycle	GTSE1	239	35	1.45349	-1.83397	0.588947
GO:0000278_mitotic_cell_cycle	NPAT	239	35	1.45349	-1.83397	0.588947
GO:0000278_mitotic_cell_cycle	PRC1	239	35	1.45349	-1.83397	0.588947
GO:0000278_mitotic_cell_cycle	CENPE	239	35	1.45349	-1.83397	0.588947
GO:0000278_mitotic_cell_cycle	CIT	239	35	1.45349	-1.83397	0.588947
GO:0000278_mitotic_cell_cycle	LATS1	239	35	1.45349	-1.83397	0.588947
GO:0000278_mitotic_cell_cycle	AKT1	239	35	1.45349	-1.83397	0.588947
GO:0000278_mitotic_cell_cycle	BRCA2	239	35	1.45349	-1.83397	0.588947
GO:0000278_mitotic_cell_cycle	POLA1	239	35	1.45349	-1.83397	0.588947
GO:0000278_mitotic_cell_cycle	PBK	239	35	1.45349	-1.83397	0.588947
GO:0000278_mitotic_cell_cycle	FBXO31	239	35	1.45349	-1.83397	0.588947
GO:0000278_mitotic_cell_cycle	THAP1	239	35	1.45349	-1.83397	0.588947
GO:0000278_mitotic_cell_cycle	KATNA1	239	35	1.45349	-1.83397	0.588947
GO:0000278_mitotic_cell_cycle	PAFAH1B1	239	35	1.45349	-1.83397	0.588947
GO:0000278_mitotic_cell_cycle	MAP3K11	239	35	1.45349	-1.83397	0.588947
GO:0000278_mitotic_cell_cycle	CUL3	239	35	1.45349	-1.83397	0.588947
GO:0000278_mitotic_cell_cycle	CLASP1	239	35	1.45349	-1.83397	0.588947
GO:0000278_mitotic_cell_cycle	APC	239	35	1.45349	-1.83397	0.588947
GO:0000278_mitotic_cell_cycle	UIMC1	239	35	1.45349	-1.83397	0.588947
GO:0000278_mitotic_cell_cycle	BRCA1	239	35	1.45349	-1.83397	0.588947
GO:0000278_mitotic_cell_cycle	CDK2AP1	239	35	1.45349	-1.83397	0.588947
GO:0000278_mitotic_cell_cycle	E2F1	239	35	1.45349	-1.83397	0.588947
GO:0000278_mitotic_cell_cycle	MPHOSPH6	239	35	1.45349	-1.83397	0.588947
GO:0000278_mitotic_cell_cycle	CDC25B	239	35	1.45349	-1.83397	0.588947
GO:0000278_mitotic_cell_cycle	AKAP8	239	35	1.45349	-1.83397	0.588947
GO:0000278_mitotic_cell_cycle	ACVR1	239	35	1.45349	-1.83397	0.588947
GO:0000278_mitotic_cell_cycle	TERF1	239	35	1.45349	-1.83397	0.588947
GO:0000278_mitotic_cell_cycle	TNKS	239	35	1.45349	-1.83397	0.588947
GO:0000278_mitotic_cell_cycle	DNM2	239	35	1.45349	-1.83397	0.588947
GO:0000278_mitotic_cell_cycle	PDS5B	239	35	1.45349	-1.83397	0.588947
GO:0000278_mitotic_cell_cycle	C9ORF127|C9orf127	239	35	1.45349	-1.83397	0.588947
GO:0000278_mitotic_cell_cycle	CDKN1A	239	35	1.45349	-1.83397	0.588947
GO:0000278_mitotic_cell_cycle	KIAA0892	239	35	1.45349	-1.83397	0.588947
GO:0022402_cell_cycle_process	ATM	316	37	1.16214	-0.731565	1.04748
GO:0022402_cell_cycle_process	CDC2L5	316	37	1.16214	-0.731565	1.04748
GO:0022402_cell_cycle_process	GTSE1	316	37	1.16214	-0.731565	1.04748
GO:0022402_cell_cycle_process	NPAT	316	37	1.16214	-0.731565	1.04748
GO:0022402_cell_cycle_process	PRC1	316	37	1.16214	-0.731565	1.04748
GO:0022402_cell_cycle_process	CENPE	316	37	1.16214	-0.731565	1.04748
GO:0022402_cell_cycle_process	CIT	316	37	1.16214	-0.731565	1.04748
GO:0022402_cell_cycle_process	DUSP13	316	37	1.16214	-0.731565	1.04748
GO:0022402_cell_cycle_process	LATS1	316	37	1.16214	-0.731565	1.04748
GO:0022402_cell_cycle_process	AKT1	316	37	1.16214	-0.731565	1.04748
GO:0022402_cell_cycle_process	BRCA2	316	37	1.16214	-0.731565	1.04748
GO:0022402_cell_cycle_process	POLA1	316	37	1.16214	-0.731565	1.04748
GO:0022402_cell_cycle_process	PBK	316	37	1.16214	-0.731565	1.04748
GO:0022402_cell_cycle_process	PAFAH1B1	316	37	1.16214	-0.731565	1.04748
GO:0022402_cell_cycle_process	KATNA1	316	37	1.16214	-0.731565	1.04748
GO:0022402_cell_cycle_process	MAP3K11	316	37	1.16214	-0.731565	1.04748
GO:0022402_cell_cycle_process	TUBG1	316	37	1.16214	-0.731565	1.04748
GO:0022402_cell_cycle_process	RAD54B	316	37	1.16214	-0.731565	1.04748
GO:0022402_cell_cycle_process	CUL3	316	37	1.16214	-0.731565	1.04748
GO:0022402_cell_cycle_process	APC	316	37	1.16214	-0.731565	1.04748
GO:0022402_cell_cycle_process	CLASP1	316	37	1.16214	-0.731565	1.04748
GO:0022402_cell_cycle_process	BRCA1	316	37	1.16214	-0.731565	1.04748
GO:0022402_cell_cycle_process	CDK2AP1	316	37	1.16214	-0.731565	1.04748
GO:0022402_cell_cycle_process	E2F1	316	37	1.16214	-0.731565	1.04748
GO:0022402_cell_cycle_process	MPHOSPH6	316	37	1.16214	-0.731565	1.04748
GO:0022402_cell_cycle_process	CDC25B	316	37	1.16214	-0.731565	1.04748
GO:0022402_cell_cycle_process	IL12A	316	37	1.16214	-0.731565	1.04748
GO:0022402_cell_cycle_process	AKAP8	316	37	1.16214	-0.731565	1.04748
GO:0022402_cell_cycle_process	ACVR1	316	37	1.16214	-0.731565	1.04748
GO:0022402_cell_cycle_process	NDE1	316	37	1.16214	-0.731565	1.04748
GO:0022402_cell_cycle_process	TERF1	316	37	1.16214	-0.731565	1.04748
GO:0022402_cell_cycle_process	TNKS	316	37	1.16214	-0.731565	1.04748
GO:0022402_cell_cycle_process	LIG3	316	37	1.16214	-0.731565	1.04748
GO:0022402_cell_cycle_process	PDS5B	316	37	1.16214	-0.731565	1.04748
GO:0022402_cell_cycle_process	DNM2	316	37	1.16214	-0.731565	1.04748
GO:0022402_cell_cycle_process	CDKN1A	316	37	1.16214	-0.731565	1.04748
GO:0022402_cell_cycle_process	KIAA0892	316	37	1.16214	-0.731565	1.04748
GO:0022403_cell_cycle_phase	CDC2L5	245	33	1.33687	-1.29925	0.880225
GO:0022403_cell_cycle_phase	ATM	245	33	1.33687	-1.29925	0.880225
GO:0022403_cell_cycle_phase	GTSE1	245	33	1.33687	-1.29925	0.880225
GO:0022403_cell_cycle_phase	NPAT	245	33	1.33687	-1.29925	0.880225
GO:0022403_cell_cycle_phase	PRC1	245	33	1.33687	-1.29925	0.880225
GO:0022403_cell_cycle_phase	CENPE	245	33	1.33687	-1.29925	0.880225
GO:0022403_cell_cycle_phase	CIT	245	33	1.33687	-1.29925	0.880225
GO:0022403_cell_cycle_phase	DUSP13	245	33	1.33687	-1.29925	0.880225
GO:0022403_cell_cycle_phase	LATS1	245	33	1.33687	-1.29925	0.880225
GO:0022403_cell_cycle_phase	AKT1	245	33	1.33687	-1.29925	0.880225
GO:0022403_cell_cycle_phase	BRCA2	245	33	1.33687	-1.29925	0.880225
GO:0022403_cell_cycle_phase	POLA1	245	33	1.33687	-1.29925	0.880225
GO:0022403_cell_cycle_phase	PBK	245	33	1.33687	-1.29925	0.880225
GO:0022403_cell_cycle_phase	KATNA1	245	33	1.33687	-1.29925	0.880225
GO:0022403_cell_cycle_phase	TUBG1	245	33	1.33687	-1.29925	0.880225
GO:0022403_cell_cycle_phase	RAD54B	245	33	1.33687	-1.29925	0.880225
GO:0022403_cell_cycle_phase	MAP3K11	245	33	1.33687	-1.29925	0.880225
GO:0022403_cell_cycle_phase	CUL3	245	33	1.33687	-1.29925	0.880225
GO:0022403_cell_cycle_phase	CLASP1	245	33	1.33687	-1.29925	0.880225
GO:0022403_cell_cycle_phase	APC	245	33	1.33687	-1.29925	0.880225
GO:0022403_cell_cycle_phase	CDK2AP1	245	33	1.33687	-1.29925	0.880225
GO:0022403_cell_cycle_phase	E2F1	245	33	1.33687	-1.29925	0.880225
GO:0022403_cell_cycle_phase	MPHOSPH6	245	33	1.33687	-1.29925	0.880225
GO:0022403_cell_cycle_phase	CDC25B	245	33	1.33687	-1.29925	0.880225
GO:0022403_cell_cycle_phase	AKAP8	245	33	1.33687	-1.29925	0.880225
GO:0022403_cell_cycle_phase	ACVR1	245	33	1.33687	-1.29925	0.880225
GO:0022403_cell_cycle_phase	TERF1	245	33	1.33687	-1.29925	0.880225
GO:0022403_cell_cycle_phase	TNKS	245	33	1.33687	-1.29925	0.880225
GO:0022403_cell_cycle_phase	LIG3	245	33	1.33687	-1.29925	0.880225
GO:0022403_cell_cycle_phase	DNM2	245	33	1.33687	-1.29925	0.880225
GO:0022403_cell_cycle_phase	PDS5B	245	33	1.33687	-1.29925	0.880225
GO:0022403_cell_cycle_phase	CDKN1A	245	33	1.33687	-1.29925	0.880225
GO:0022403_cell_cycle_phase	KIAA0892	245	33	1.33687	-1.29925	0.880225
GO:0051716_cellular_response_to_stimulus	GTSE1	432	52	1.19471	-1.01293	0.992857
GO:0051716_cellular_response_to_stimulus	BTG2	432	52	1.19471	-1.01293	0.992857
GO:0051716_cellular_response_to_stimulus	ATG16L1	432	52	1.19471	-1.01293	0.992857
GO:0051716_cellular_response_to_stimulus	TNFRSF19	432	52	1.19471	-1.01293	0.992857
GO:0051716_cellular_response_to_stimulus	PIK3R1	432	52	1.19471	-1.01293	0.992857
GO:0051716_cellular_response_to_stimulus	GLRX2	432	52	1.19471	-1.01293	0.992857
GO:0051716_cellular_response_to_stimulus	FBXO31	432	52	1.19471	-1.01293	0.992857
GO:0051716_cellular_response_to_stimulus	FANCC	432	52	1.19471	-1.01293	0.992857
GO:0051716_cellular_response_to_stimulus	MAP3K11	432	52	1.19471	-1.01293	0.992857
GO:0051716_cellular_response_to_stimulus	PRKCZ	432	52	1.19471	-1.01293	0.992857
GO:0051716_cellular_response_to_stimulus	UIMC1	432	52	1.19471	-1.01293	0.992857
GO:0051716_cellular_response_to_stimulus	EDN2	432	52	1.19471	-1.01293	0.992857
GO:0051716_cellular_response_to_stimulus	BRCA1	432	52	1.19471	-1.01293	0.992857
GO:0051716_cellular_response_to_stimulus	EYA3	432	52	1.19471	-1.01293	0.992857
GO:0051716_cellular_response_to_stimulus	BMPR2	432	52	1.19471	-1.01293	0.992857
GO:0051716_cellular_response_to_stimulus	ERCC4	432	52	1.19471	-1.01293	0.992857
GO:0051716_cellular_response_to_stimulus	ATG4C	432	52	1.19471	-1.01293	0.992857
GO:0051716_cellular_response_to_stimulus	REV1	432	52	1.19471	-1.01293	0.992857
GO:0051716_cellular_response_to_stimulus	EIF2B3	432	52	1.19471	-1.01293	0.992857
GO:0051716_cellular_response_to_stimulus	SH2D3C	432	52	1.19471	-1.01293	0.992857
GO:0051716_cellular_response_to_stimulus	MAP3K5	432	52	1.19471	-1.01293	0.992857
GO:0051716_cellular_response_to_stimulus	ENPP1	432	52	1.19471	-1.01293	0.992857
GO:0051716_cellular_response_to_stimulus	ATM	432	52	1.19471	-1.01293	0.992857
GO:0051716_cellular_response_to_stimulus	SH2D3A	432	52	1.19471	-1.01293	0.992857
GO:0051716_cellular_response_to_stimulus	AIFM1	432	52	1.19471	-1.01293	0.992857
GO:0051716_cellular_response_to_stimulus	MAP3K6	432	52	1.19471	-1.01293	0.992857
GO:0051716_cellular_response_to_stimulus	CLEC7A	432	52	1.19471	-1.01293	0.992857
GO:0051716_cellular_response_to_stimulus	THRA	432	52	1.19471	-1.01293	0.992857
GO:0051716_cellular_response_to_stimulus	LATS1	432	52	1.19471	-1.01293	0.992857
GO:0051716_cellular_response_to_stimulus	AKT1	432	52	1.19471	-1.01293	0.992857
GO:0051716_cellular_response_to_stimulus	BRCA2	432	52	1.19471	-1.01293	0.992857
GO:0051716_cellular_response_to_stimulus	MSH3	432	52	1.19471	-1.01293	0.992857
GO:0051716_cellular_response_to_stimulus	POLA1	432	52	1.19471	-1.01293	0.992857
GO:0051716_cellular_response_to_stimulus	GSK3A	432	52	1.19471	-1.01293	0.992857
GO:0051716_cellular_response_to_stimulus	RIPK1	432	52	1.19471	-1.01293	0.992857
GO:0051716_cellular_response_to_stimulus	WFS1	432	52	1.19471	-1.01293	0.992857
GO:0051716_cellular_response_to_stimulus	GPX3	432	52	1.19471	-1.01293	0.992857
GO:0051716_cellular_response_to_stimulus	ERCC1	432	52	1.19471	-1.01293	0.992857
GO:0051716_cellular_response_to_stimulus	PRKCG	432	52	1.19471	-1.01293	0.992857
GO:0051716_cellular_response_to_stimulus	USF2	432	52	1.19471	-1.01293	0.992857
GO:0051716_cellular_response_to_stimulus	PCNA	432	52	1.19471	-1.01293	0.992857
GO:0051716_cellular_response_to_stimulus	MAP3K2	432	52	1.19471	-1.01293	0.992857
GO:0051716_cellular_response_to_stimulus	MPG	432	52	1.19471	-1.01293	0.992857
GO:0051716_cellular_response_to_stimulus	NHEJ1	432	52	1.19471	-1.01293	0.992857
GO:0051716_cellular_response_to_stimulus	EDNRB	432	52	1.19471	-1.01293	0.992857
GO:0051716_cellular_response_to_stimulus	F7	432	52	1.19471	-1.01293	0.992857
GO:0051716_cellular_response_to_stimulus	PRDX5	432	52	1.19471	-1.01293	0.992857
GO:0051716_cellular_response_to_stimulus	SHROOM3	432	52	1.19471	-1.01293	0.992857
GO:0051716_cellular_response_to_stimulus	LIG3	432	52	1.19471	-1.01293	0.992857
GO:0051716_cellular_response_to_stimulus	ATG9A	432	52	1.19471	-1.01293	0.992857
GO:0051716_cellular_response_to_stimulus	MUL1	432	52	1.19471	-1.01293	0.992857
GO:0051716_cellular_response_to_stimulus	CDKN1A	432	52	1.19471	-1.01293	0.992857
GO:0033554_cellular_response_to_stress	ATM	325	38	1.16049	-0.734919	1.04651
GO:0033554_cellular_response_to_stress	SH2D3A	325	38	1.16049	-0.734919	1.04651
GO:0033554_cellular_response_to_stress	GTSE1	325	38	1.16049	-0.734919	1.04651
GO:0033554_cellular_response_to_stress	AIFM1	325	38	1.16049	-0.734919	1.04651
GO:0033554_cellular_response_to_stress	MAP3K6	325	38	1.16049	-0.734919	1.04651
GO:0033554_cellular_response_to_stress	BTG2	325	38	1.16049	-0.734919	1.04651
GO:0033554_cellular_response_to_stress	BRCA2	325	38	1.16049	-0.734919	1.04651
GO:0033554_cellular_response_to_stress	MSH3	325	38	1.16049	-0.734919	1.04651
GO:0033554_cellular_response_to_stress	POLA1	325	38	1.16049	-0.734919	1.04651
GO:0033554_cellular_response_to_stress	ATG16L1	325	38	1.16049	-0.734919	1.04651
GO:0033554_cellular_response_to_stress	TNFRSF19	325	38	1.16049	-0.734919	1.04651
GO:0033554_cellular_response_to_stress	GLRX2	325	38	1.16049	-0.734919	1.04651
GO:0033554_cellular_response_to_stress	FBXO31	325	38	1.16049	-0.734919	1.04651
GO:0033554_cellular_response_to_stress	FANCC	325	38	1.16049	-0.734919	1.04651
GO:0033554_cellular_response_to_stress	RIPK1	325	38	1.16049	-0.734919	1.04651
GO:0033554_cellular_response_to_stress	MAP3K11	325	38	1.16049	-0.734919	1.04651
GO:0033554_cellular_response_to_stress	WFS1	325	38	1.16049	-0.734919	1.04651
GO:0033554_cellular_response_to_stress	UIMC1	325	38	1.16049	-0.734919	1.04651
GO:0033554_cellular_response_to_stress	BRCA1	325	38	1.16049	-0.734919	1.04651
GO:0033554_cellular_response_to_stress	GPX3	325	38	1.16049	-0.734919	1.04651
GO:0033554_cellular_response_to_stress	EYA3	325	38	1.16049	-0.734919	1.04651
GO:0033554_cellular_response_to_stress	ERCC1	325	38	1.16049	-0.734919	1.04651
GO:0033554_cellular_response_to_stress	BMPR2	325	38	1.16049	-0.734919	1.04651
GO:0033554_cellular_response_to_stress	PRKCG	325	38	1.16049	-0.734919	1.04651
GO:0033554_cellular_response_to_stress	PCNA	325	38	1.16049	-0.734919	1.04651
GO:0033554_cellular_response_to_stress	MAP3K2	325	38	1.16049	-0.734919	1.04651
GO:0033554_cellular_response_to_stress	MPG	325	38	1.16049	-0.734919	1.04651
GO:0033554_cellular_response_to_stress	NHEJ1	325	38	1.16049	-0.734919	1.04651
GO:0033554_cellular_response_to_stress	ERCC4	325	38	1.16049	-0.734919	1.04651
GO:0033554_cellular_response_to_stress	EIF2B3	325	38	1.16049	-0.734919	1.04651
GO:0033554_cellular_response_to_stress	REV1	325	38	1.16049	-0.734919	1.04651
GO:0033554_cellular_response_to_stress	ATG4C	325	38	1.16049	-0.734919	1.04651
GO:0033554_cellular_response_to_stress	SH2D3C	325	38	1.16049	-0.734919	1.04651
GO:0033554_cellular_response_to_stress	MAP3K5	325	38	1.16049	-0.734919	1.04651
GO:0033554_cellular_response_to_stress	PRDX5	325	38	1.16049	-0.734919	1.04651
GO:0033554_cellular_response_to_stress	LIG3	325	38	1.16049	-0.734919	1.04651
GO:0033554_cellular_response_to_stress	ATG9A	325	38	1.16049	-0.734919	1.04651
GO:0033554_cellular_response_to_stress	MUL1	325	38	1.16049	-0.734919	1.04651
GO:0006323_DNA_packaging	HIST1H2AJ	64	11	1.70591	-1.27417	0.885222
GO:0006323_DNA_packaging	RSF1	64	11	1.70591	-1.27417	0.885222
GO:0006323_DNA_packaging	HIST1H2AB	64	11	1.70591	-1.27417	0.885222
GO:0006323_DNA_packaging	HIST1H2BC	64	11	1.70591	-1.27417	0.885222
GO:0006323_DNA_packaging	HIST1H2BH	64	11	1.70591	-1.27417	0.885222
GO:0006323_DNA_packaging	HJURP	64	11	1.70591	-1.27417	0.885222
GO:0006323_DNA_packaging	HIST1H2AD	64	11	1.70591	-1.27417	0.885222
GO:0006323_DNA_packaging	HIST1H2BM	64	11	1.70591	-1.27417	0.885222
GO:0006323_DNA_packaging	HIST1H1B	64	11	1.70591	-1.27417	0.885222
GO:0006323_DNA_packaging	HIST1H1D	64	11	1.70591	-1.27417	0.885222
GO:0006323_DNA_packaging	HIST1H2BB	64	11	1.70591	-1.27417	0.885222
GO:0008380_RNA_splicing	SFRS4	127	8	0.625215	-0.022141	1.04724
GO:0008380_RNA_splicing	NCBP1	127	8	0.625215	-0.022141	1.04724
GO:0008380_RNA_splicing	FUSIP1	127	8	0.625215	-0.022141	1.04724
GO:0008380_RNA_splicing	CRNKL1	127	8	0.625215	-0.022141	1.04724
GO:0008380_RNA_splicing	CLP1	127	8	0.625215	-0.022141	1.04724
GO:0008380_RNA_splicing	RBMY1B	127	8	0.625215	-0.022141	1.04724
GO:0008380_RNA_splicing	SNRPB	127	8	0.625215	-0.022141	1.04724
GO:0008380_RNA_splicing	SNRPB2	127	8	0.625215	-0.022141	1.04724
GO:0006396_RNA_processing	SFRS4	251	17	0.67223	-0.011142	1.04514
GO:0006396_RNA_processing	NCBP1	251	17	0.67223	-0.011142	1.04514
GO:0006396_RNA_processing	CSDC2	251	17	0.67223	-0.011142	1.04514
GO:0006396_RNA_processing	CRNKL1	251	17	0.67223	-0.011142	1.04514
GO:0006396_RNA_processing	NOP56	251	17	0.67223	-0.011142	1.04514
GO:0006396_RNA_processing	HNRNPUL1	251	17	0.67223	-0.011142	1.04514
GO:0006396_RNA_processing	CLP1	251	17	0.67223	-0.011142	1.04514
GO:0006396_RNA_processing	RBM3	251	17	0.67223	-0.011142	1.04514
GO:0006396_RNA_processing	SNRPB	251	17	0.67223	-0.011142	1.04514
GO:0006396_RNA_processing	ATXN1	251	17	0.67223	-0.011142	1.04514
GO:0006396_RNA_processing	FUSIP1	251	17	0.67223	-0.011142	1.04514
GO:0006396_RNA_processing	TRNT1	251	17	0.67223	-0.011142	1.04514
GO:0006396_RNA_processing	INTS6	251	17	0.67223	-0.011142	1.04514
GO:0006396_RNA_processing	RBMY1B	251	17	0.67223	-0.011142	1.04514
GO:0006396_RNA_processing	SNRPB2	251	17	0.67223	-0.011142	1.04514
GO:0006396_RNA_processing	TRMU	251	17	0.67223	-0.011142	1.04514
GO:0006396_RNA_processing	RNGTT	251	17	0.67223	-0.011142	1.04514
GO:0034621_cellular_macromolecular_complex_subunit_organization	TMEM48	227	38	1.6615	-2.95533	0.099333
GO:0034621_cellular_macromolecular_complex_subunit_organization	DSTN	227	38	1.6615	-2.95533	0.099333
GO:0034621_cellular_macromolecular_complex_subunit_organization	MTIF3	227	38	1.6615	-2.95533	0.099333
GO:0034621_cellular_macromolecular_complex_subunit_organization	RSF1	227	38	1.6615	-2.95533	0.099333
GO:0034621_cellular_macromolecular_complex_subunit_organization	CENPE	227	38	1.6615	-2.95533	0.099333
GO:0034621_cellular_macromolecular_complex_subunit_organization	CENPJ	227	38	1.6615	-2.95533	0.099333
GO:0034621_cellular_macromolecular_complex_subunit_organization	HIST1H2BH	227	38	1.6615	-2.95533	0.099333
GO:0034621_cellular_macromolecular_complex_subunit_organization	HIST1H2AD	227	38	1.6615	-2.95533	0.099333
GO:0034621_cellular_macromolecular_complex_subunit_organization	HIST1H2BM	227	38	1.6615	-2.95533	0.099333
GO:0034621_cellular_macromolecular_complex_subunit_organization	HIST1H1B	227	38	1.6615	-2.95533	0.099333
GO:0034621_cellular_macromolecular_complex_subunit_organization	VCX	227	38	1.6615	-2.95533	0.099333
GO:0034621_cellular_macromolecular_complex_subunit_organization	LATS1	227	38	1.6615	-2.95533	0.099333
GO:0034621_cellular_macromolecular_complex_subunit_organization	FKBP1A	227	38	1.6615	-2.95533	0.099333
GO:0034621_cellular_macromolecular_complex_subunit_organization	SAMM50	227	38	1.6615	-2.95533	0.099333
GO:0034621_cellular_macromolecular_complex_subunit_organization	CENPH	227	38	1.6615	-2.95533	0.099333
GO:0034621_cellular_macromolecular_complex_subunit_organization	CLASP1	227	38	1.6615	-2.95533	0.099333
GO:0034621_cellular_macromolecular_complex_subunit_organization	APC	227	38	1.6615	-2.95533	0.099333
GO:0034621_cellular_macromolecular_complex_subunit_organization	TRIOBP	227	38	1.6615	-2.95533	0.099333
GO:0034621_cellular_macromolecular_complex_subunit_organization	HIST1H2BB	227	38	1.6615	-2.95533	0.099333
GO:0034621_cellular_macromolecular_complex_subunit_organization	THEG	227	38	1.6615	-2.95533	0.099333
GO:0034621_cellular_macromolecular_complex_subunit_organization	EIF2A	227	38	1.6615	-2.95533	0.099333
GO:0034621_cellular_macromolecular_complex_subunit_organization	CRNKL1	227	38	1.6615	-2.95533	0.099333
GO:0034621_cellular_macromolecular_complex_subunit_organization	CLP1	227	38	1.6615	-2.95533	0.099333
GO:0034621_cellular_macromolecular_complex_subunit_organization	MTRF1	227	38	1.6615	-2.95533	0.099333
GO:0034621_cellular_macromolecular_complex_subunit_organization	PSRC1	227	38	1.6615	-2.95533	0.099333
GO:0034621_cellular_macromolecular_complex_subunit_organization	HIST1H2AJ	227	38	1.6615	-2.95533	0.099333
GO:0034621_cellular_macromolecular_complex_subunit_organization	TERF1	227	38	1.6615	-2.95533	0.099333
GO:0034621_cellular_macromolecular_complex_subunit_organization	TAZ	227	38	1.6615	-2.95533	0.099333
GO:0034621_cellular_macromolecular_complex_subunit_organization	FUSIP1	227	38	1.6615	-2.95533	0.099333
GO:0034621_cellular_macromolecular_complex_subunit_organization	HIST1H2AB	227	38	1.6615	-2.95533	0.099333
GO:0034621_cellular_macromolecular_complex_subunit_organization	HIST1H2BC	227	38	1.6615	-2.95533	0.099333
GO:0034621_cellular_macromolecular_complex_subunit_organization	HJURP	227	38	1.6615	-2.95533	0.099333
GO:0034621_cellular_macromolecular_complex_subunit_organization	PTK2B	227	38	1.6615	-2.95533	0.099333
GO:0034621_cellular_macromolecular_complex_subunit_organization	CALY	227	38	1.6615	-2.95533	0.099333
GO:0034621_cellular_macromolecular_complex_subunit_organization	NUP98	227	38	1.6615	-2.95533	0.099333
GO:0034621_cellular_macromolecular_complex_subunit_organization	HIST1H1D	227	38	1.6615	-2.95533	0.099333
GO:0034621_cellular_macromolecular_complex_subunit_organization	COX11	227	38	1.6615	-2.95533	0.099333
GO:0034621_cellular_macromolecular_complex_subunit_organization	TMEM70	227	38	1.6615	-2.95533	0.099333
GO:0006260_DNA_replication	CDK2AP1	141	13	0.915097	-0.170899	1.0515
GO:0006260_DNA_replication	ORC2L	141	13	0.915097	-0.170899	1.0515
GO:0006260_DNA_replication	MCM3	141	13	0.915097	-0.170899	1.0515
GO:0006260_DNA_replication	RPA2	141	13	0.915097	-0.170899	1.0515
GO:0006260_DNA_replication	PRKCG	141	13	0.915097	-0.170899	1.0515
GO:0006260_DNA_replication	RRM1	141	13	0.915097	-0.170899	1.0515
GO:0006260_DNA_replication	REV1	141	13	0.915097	-0.170899	1.0515
GO:0006260_DNA_replication	PURA	141	13	0.915097	-0.170899	1.0515
GO:0006260_DNA_replication	POLA1	141	13	0.915097	-0.170899	1.0515
GO:0006260_DNA_replication	TERF1	141	13	0.915097	-0.170899	1.0515
GO:0006260_DNA_replication	MCM5	141	13	0.915097	-0.170899	1.0515
GO:0006260_DNA_replication	TNKS	141	13	0.915097	-0.170899	1.0515
GO:0006260_DNA_replication	NUP98	141	13	0.915097	-0.170899	1.0515
GO:0006974_response_to_DNA_damage_stimulus	ATM	218	23	1.04716	-0.356386	1.07797
GO:0006974_response_to_DNA_damage_stimulus	MRPS26	218	23	1.04716	-0.356386	1.07797
GO:0006974_response_to_DNA_damage_stimulus	GTSE1	218	23	1.04716	-0.356386	1.07797
GO:0006974_response_to_DNA_damage_stimulus	AIFM1	218	23	1.04716	-0.356386	1.07797
GO:0006974_response_to_DNA_damage_stimulus	EYA3	218	23	1.04716	-0.356386	1.07797
GO:0006974_response_to_DNA_damage_stimulus	ERCC1	218	23	1.04716	-0.356386	1.07797
GO:0006974_response_to_DNA_damage_stimulus	PRKCG	218	23	1.04716	-0.356386	1.07797
GO:0006974_response_to_DNA_damage_stimulus	PCNA	218	23	1.04716	-0.356386	1.07797
GO:0006974_response_to_DNA_damage_stimulus	MPG	218	23	1.04716	-0.356386	1.07797
GO:0006974_response_to_DNA_damage_stimulus	BTG2	218	23	1.04716	-0.356386	1.07797
GO:0006974_response_to_DNA_damage_stimulus	NHEJ1	218	23	1.04716	-0.356386	1.07797
GO:0006974_response_to_DNA_damage_stimulus	ERCC4	218	23	1.04716	-0.356386	1.07797
GO:0006974_response_to_DNA_damage_stimulus	MRPS11	218	23	1.04716	-0.356386	1.07797
GO:0006974_response_to_DNA_damage_stimulus	REV1	218	23	1.04716	-0.356386	1.07797
GO:0006974_response_to_DNA_damage_stimulus	BRCA2	218	23	1.04716	-0.356386	1.07797
GO:0006974_response_to_DNA_damage_stimulus	MSH3	218	23	1.04716	-0.356386	1.07797
GO:0006974_response_to_DNA_damage_stimulus	POLA1	218	23	1.04716	-0.356386	1.07797
GO:0006974_response_to_DNA_damage_stimulus	FBXO31	218	23	1.04716	-0.356386	1.07797
GO:0006974_response_to_DNA_damage_stimulus	LIG3	218	23	1.04716	-0.356386	1.07797
GO:0006974_response_to_DNA_damage_stimulus	FANCC	218	23	1.04716	-0.356386	1.07797
GO:0006974_response_to_DNA_damage_stimulus	APC	218	23	1.04716	-0.356386	1.07797
GO:0006974_response_to_DNA_damage_stimulus	UIMC1	218	23	1.04716	-0.356386	1.07797
GO:0006974_response_to_DNA_damage_stimulus	BRCA1	218	23	1.04716	-0.356386	1.07797
GO:0006281_DNA_repair	ATM	161	17	1.04801	-0.339891	1.07336
GO:0006281_DNA_repair	EYA3	161	17	1.04801	-0.339891	1.07336
GO:0006281_DNA_repair	ERCC1	161	17	1.04801	-0.339891	1.07336
GO:0006281_DNA_repair	PRKCG	161	17	1.04801	-0.339891	1.07336
GO:0006281_DNA_repair	PCNA	161	17	1.04801	-0.339891	1.07336
GO:0006281_DNA_repair	MPG	161	17	1.04801	-0.339891	1.07336
GO:0006281_DNA_repair	BTG2	161	17	1.04801	-0.339891	1.07336
GO:0006281_DNA_repair	NHEJ1	161	17	1.04801	-0.339891	1.07336
GO:0006281_DNA_repair	ERCC4	161	17	1.04801	-0.339891	1.07336
GO:0006281_DNA_repair	REV1	161	17	1.04801	-0.339891	1.07336
GO:0006281_DNA_repair	BRCA2	161	17	1.04801	-0.339891	1.07336
GO:0006281_DNA_repair	MSH3	161	17	1.04801	-0.339891	1.07336
GO:0006281_DNA_repair	POLA1	161	17	1.04801	-0.339891	1.07336
GO:0006281_DNA_repair	LIG3	161	17	1.04801	-0.339891	1.07336
GO:0006281_DNA_repair	FANCC	161	17	1.04801	-0.339891	1.07336
GO:0006281_DNA_repair	UIMC1	161	17	1.04801	-0.339891	1.07336
GO:0006281_DNA_repair	BRCA1	161	17	1.04801	-0.339891	1.07336
GO:0034984_cellular_response_to_DNA_damage_stimulus	ATM	199	20	0.997516	-0.267389	1.08192
GO:0034984_cellular_response_to_DNA_damage_stimulus	GTSE1	199	20	0.997516	-0.267389	1.08192
GO:0034984_cellular_response_to_DNA_damage_stimulus	AIFM1	199	20	0.997516	-0.267389	1.08192
GO:0034984_cellular_response_to_DNA_damage_stimulus	EYA3	199	20	0.997516	-0.267389	1.08192
GO:0034984_cellular_response_to_DNA_damage_stimulus	ERCC1	199	20	0.997516	-0.267389	1.08192
GO:0034984_cellular_response_to_DNA_damage_stimulus	PRKCG	199	20	0.997516	-0.267389	1.08192
GO:0034984_cellular_response_to_DNA_damage_stimulus	PCNA	199	20	0.997516	-0.267389	1.08192
GO:0034984_cellular_response_to_DNA_damage_stimulus	MPG	199	20	0.997516	-0.267389	1.08192
GO:0034984_cellular_response_to_DNA_damage_stimulus	BTG2	199	20	0.997516	-0.267389	1.08192
GO:0034984_cellular_response_to_DNA_damage_stimulus	NHEJ1	199	20	0.997516	-0.267389	1.08192
GO:0034984_cellular_response_to_DNA_damage_stimulus	ERCC4	199	20	0.997516	-0.267389	1.08192
GO:0034984_cellular_response_to_DNA_damage_stimulus	REV1	199	20	0.997516	-0.267389	1.08192
GO:0034984_cellular_response_to_DNA_damage_stimulus	BRCA2	199	20	0.997516	-0.267389	1.08192
GO:0034984_cellular_response_to_DNA_damage_stimulus	MSH3	199	20	0.997516	-0.267389	1.08192
GO:0034984_cellular_response_to_DNA_damage_stimulus	POLA1	199	20	0.997516	-0.267389	1.08192
GO:0034984_cellular_response_to_DNA_damage_stimulus	FBXO31	199	20	0.997516	-0.267389	1.08192
GO:0034984_cellular_response_to_DNA_damage_stimulus	LIG3	199	20	0.997516	-0.267389	1.08192
GO:0034984_cellular_response_to_DNA_damage_stimulus	FANCC	199	20	0.997516	-0.267389	1.08192
GO:0034984_cellular_response_to_DNA_damage_stimulus	UIMC1	199	20	0.997516	-0.267389	1.08192
GO:0034984_cellular_response_to_DNA_damage_stimulus	BRCA1	199	20	0.997516	-0.267389	1.08192
GO:0006259_DNA_metabolic_process	ATM	337	34	1.00136	-0.28028	1.08248
GO:0006259_DNA_metabolic_process	ORC2L	337	34	1.00136	-0.28028	1.08248
GO:0006259_DNA_metabolic_process	MCM3	337	34	1.00136	-0.28028	1.08248
GO:0006259_DNA_metabolic_process	AIFM1	337	34	1.00136	-0.28028	1.08248
GO:0006259_DNA_metabolic_process	BTG2	337	34	1.00136	-0.28028	1.08248
GO:0006259_DNA_metabolic_process	PURA	337	34	1.00136	-0.28028	1.08248
GO:0006259_DNA_metabolic_process	BRCA2	337	34	1.00136	-0.28028	1.08248
GO:0006259_DNA_metabolic_process	MSH3	337	34	1.00136	-0.28028	1.08248
GO:0006259_DNA_metabolic_process	POLA1	337	34	1.00136	-0.28028	1.08248
GO:0006259_DNA_metabolic_process	MCM5	337	34	1.00136	-0.28028	1.08248
GO:0006259_DNA_metabolic_process	GLRX2	337	34	1.00136	-0.28028	1.08248
GO:0006259_DNA_metabolic_process	FANCC	337	34	1.00136	-0.28028	1.08248
GO:0006259_DNA_metabolic_process	RAD54B	337	34	1.00136	-0.28028	1.08248
GO:0006259_DNA_metabolic_process	UIMC1	337	34	1.00136	-0.28028	1.08248
GO:0006259_DNA_metabolic_process	BRCA1	337	34	1.00136	-0.28028	1.08248
GO:0006259_DNA_metabolic_process	CDK2AP1	337	34	1.00136	-0.28028	1.08248
GO:0006259_DNA_metabolic_process	ERCC1	337	34	1.00136	-0.28028	1.08248
GO:0006259_DNA_metabolic_process	EYA3	337	34	1.00136	-0.28028	1.08248
GO:0006259_DNA_metabolic_process	RPA2	337	34	1.00136	-0.28028	1.08248
GO:0006259_DNA_metabolic_process	PRKCG	337	34	1.00136	-0.28028	1.08248
GO:0006259_DNA_metabolic_process	XRCC5	337	34	1.00136	-0.28028	1.08248
GO:0006259_DNA_metabolic_process	GATAD2A	337	34	1.00136	-0.28028	1.08248
GO:0006259_DNA_metabolic_process	RRM1	337	34	1.00136	-0.28028	1.08248
GO:0006259_DNA_metabolic_process	PCNA	337	34	1.00136	-0.28028	1.08248
GO:0006259_DNA_metabolic_process	MPG	337	34	1.00136	-0.28028	1.08248
GO:0006259_DNA_metabolic_process	NHEJ1	337	34	1.00136	-0.28028	1.08248
GO:0006259_DNA_metabolic_process	ERCC4	337	34	1.00136	-0.28028	1.08248
GO:0006259_DNA_metabolic_process	DNMT3B	337	34	1.00136	-0.28028	1.08248
GO:0006259_DNA_metabolic_process	REV1	337	34	1.00136	-0.28028	1.08248
GO:0006259_DNA_metabolic_process	TERF1	337	34	1.00136	-0.28028	1.08248
GO:0006259_DNA_metabolic_process	LIG3	337	34	1.00136	-0.28028	1.08248
GO:0006259_DNA_metabolic_process	TNKS	337	34	1.00136	-0.28028	1.08248
GO:0006259_DNA_metabolic_process	XRN2	337	34	1.00136	-0.28028	1.08248
GO:0006259_DNA_metabolic_process	NUP98	337	34	1.00136	-0.28028	1.08248
GO:0051276_chromosome_organization	RSF1	272	38	1.38662	-1.64163	0.703846
GO:0051276_chromosome_organization	HIST1H4A	272	38	1.38662	-1.64163	0.703846
GO:0051276_chromosome_organization	HIST1H2BH	272	38	1.38662	-1.64163	0.703846
GO:0051276_chromosome_organization	CENPE	272	38	1.38662	-1.64163	0.703846
GO:0051276_chromosome_organization	CARM1	272	38	1.38662	-1.64163	0.703846
GO:0051276_chromosome_organization	HIST1H2AD	272	38	1.38662	-1.64163	0.703846
GO:0051276_chromosome_organization	HIST1H2BM	272	38	1.38662	-1.64163	0.703846
GO:0051276_chromosome_organization	HIST1H1B	272	38	1.38662	-1.64163	0.703846
GO:0051276_chromosome_organization	HDAC4	272	38	1.38662	-1.64163	0.703846
GO:0051276_chromosome_organization	MYSM1	272	38	1.38662	-1.64163	0.703846
GO:0051276_chromosome_organization	VCX	272	38	1.38662	-1.64163	0.703846
GO:0051276_chromosome_organization	LATS1	272	38	1.38662	-1.64163	0.703846
GO:0051276_chromosome_organization	HMGN2	272	38	1.38662	-1.64163	0.703846
GO:0051276_chromosome_organization	MSH3	272	38	1.38662	-1.64163	0.703846
GO:0051276_chromosome_organization	CENPH	272	38	1.38662	-1.64163	0.703846
GO:0051276_chromosome_organization	RNF20	272	38	1.38662	-1.64163	0.703846
GO:0051276_chromosome_organization	WHSC1L1	272	38	1.38662	-1.64163	0.703846
GO:0051276_chromosome_organization	EYA2	272	38	1.38662	-1.64163	0.703846
GO:0051276_chromosome_organization	HIST1H2BB	272	38	1.38662	-1.64163	0.703846
GO:0051276_chromosome_organization	L3MBTL2	272	38	1.38662	-1.64163	0.703846
GO:0051276_chromosome_organization	ERCC1	272	38	1.38662	-1.64163	0.703846
GO:0051276_chromosome_organization	EYA3	272	38	1.38662	-1.64163	0.703846
GO:0051276_chromosome_organization	XRCC5	272	38	1.38662	-1.64163	0.703846
GO:0051276_chromosome_organization	ERCC4	272	38	1.38662	-1.64163	0.703846
GO:0051276_chromosome_organization	DNMT3B	272	38	1.38662	-1.64163	0.703846
GO:0051276_chromosome_organization	SMARCC1	272	38	1.38662	-1.64163	0.703846
GO:0051276_chromosome_organization	HIST1H2AJ	272	38	1.38662	-1.64163	0.703846
GO:0051276_chromosome_organization	TERF1	272	38	1.38662	-1.64163	0.703846
GO:0051276_chromosome_organization	TAF12	272	38	1.38662	-1.64163	0.703846
GO:0051276_chromosome_organization	TNKS	272	38	1.38662	-1.64163	0.703846
GO:0051276_chromosome_organization	HIST1H2AB	272	38	1.38662	-1.64163	0.703846
GO:0051276_chromosome_organization	HIST1H2BC	272	38	1.38662	-1.64163	0.703846
GO:0051276_chromosome_organization	HJURP	272	38	1.38662	-1.64163	0.703846
GO:0051276_chromosome_organization	INO80	272	38	1.38662	-1.64163	0.703846
GO:0051276_chromosome_organization	PDS5B	272	38	1.38662	-1.64163	0.703846
GO:0051276_chromosome_organization	HIST1H1D	272	38	1.38662	-1.64163	0.703846
GO:0051276_chromosome_organization	ARID1B	272	38	1.38662	-1.64163	0.703846
GO:0051276_chromosome_organization	KIAA0892	272	38	1.38662	-1.64163	0.703846
GO:0016071_mRNA_metabolic_process	NCBP1	126	10	0.787721	-0.08132	1.05017
GO:0016071_mRNA_metabolic_process	CSDC2	126	10	0.787721	-0.08132	1.05017
GO:0016071_mRNA_metabolic_process	FUSIP1	126	10	0.787721	-0.08132	1.05017
GO:0016071_mRNA_metabolic_process	RNH1	126	10	0.787721	-0.08132	1.05017
GO:0016071_mRNA_metabolic_process	SMG1	126	10	0.787721	-0.08132	1.05017
GO:0016071_mRNA_metabolic_process	CRNKL1	126	10	0.787721	-0.08132	1.05017
GO:0016071_mRNA_metabolic_process	ZFP36	126	10	0.787721	-0.08132	1.05017
GO:0016071_mRNA_metabolic_process	CLP1	126	10	0.787721	-0.08132	1.05017
GO:0016071_mRNA_metabolic_process	EIF2C4	126	10	0.787721	-0.08132	1.05017
GO:0016071_mRNA_metabolic_process	RNGTT	126	10	0.787721	-0.08132	1.05017
GO:0022607_cellular_component_assembly	TMEM48	478	59	1.22509	-1.25597	0.825234
GO:0022607_cellular_component_assembly	FSCN2	478	59	1.22509	-1.25597	0.825234
GO:0022607_cellular_component_assembly	HIST1H2BH	478	59	1.22509	-1.25597	0.825234
GO:0022607_cellular_component_assembly	CENPJ	478	59	1.22509	-1.25597	0.825234
GO:0022607_cellular_component_assembly	CENPE	478	59	1.22509	-1.25597	0.825234
GO:0022607_cellular_component_assembly	HIST1H2AD	478	59	1.22509	-1.25597	0.825234
GO:0022607_cellular_component_assembly	HIST1H2BM	478	59	1.22509	-1.25597	0.825234
GO:0022607_cellular_component_assembly	HIST1H1B	478	59	1.22509	-1.25597	0.825234
GO:0022607_cellular_component_assembly	DECR1	478	59	1.22509	-1.25597	0.825234
GO:0022607_cellular_component_assembly	PARD6B	478	59	1.22509	-1.25597	0.825234
GO:0022607_cellular_component_assembly	ATP7A	478	59	1.22509	-1.25597	0.825234
GO:0022607_cellular_component_assembly	KPNA3	478	59	1.22509	-1.25597	0.825234
GO:0022607_cellular_component_assembly	CDH13	478	59	1.22509	-1.25597	0.825234
GO:0022607_cellular_component_assembly	ATG16L1	478	59	1.22509	-1.25597	0.825234
GO:0022607_cellular_component_assembly	FANCC	478	59	1.22509	-1.25597	0.825234
GO:0022607_cellular_component_assembly	MAP3K11	478	59	1.22509	-1.25597	0.825234
GO:0022607_cellular_component_assembly	PRKCZ	478	59	1.22509	-1.25597	0.825234
GO:0022607_cellular_component_assembly	TRIOBP	478	59	1.22509	-1.25597	0.825234
GO:0022607_cellular_component_assembly	ITGA6	478	59	1.22509	-1.25597	0.825234
GO:0022607_cellular_component_assembly	IL1RAP	478	59	1.22509	-1.25597	0.825234
GO:0022607_cellular_component_assembly	THEG	478	59	1.22509	-1.25597	0.825234
GO:0022607_cellular_component_assembly	STK16	478	59	1.22509	-1.25597	0.825234
GO:0022607_cellular_component_assembly	CRNKL1	478	59	1.22509	-1.25597	0.825234
GO:0022607_cellular_component_assembly	CLP1	478	59	1.22509	-1.25597	0.825234
GO:0022607_cellular_component_assembly	ATG4C	478	59	1.22509	-1.25597	0.825234
GO:0022607_cellular_component_assembly	HIST1H2AJ	478	59	1.22509	-1.25597	0.825234
GO:0022607_cellular_component_assembly	TAZ	478	59	1.22509	-1.25597	0.825234
GO:0022607_cellular_component_assembly	FAS	478	59	1.22509	-1.25597	0.825234
GO:0022607_cellular_component_assembly	HIST1H2BC	478	59	1.22509	-1.25597	0.825234
GO:0022607_cellular_component_assembly	HJURP	478	59	1.22509	-1.25597	0.825234
GO:0022607_cellular_component_assembly	CALY	478	59	1.22509	-1.25597	0.825234
GO:0022607_cellular_component_assembly	NUP98	478	59	1.22509	-1.25597	0.825234
GO:0022607_cellular_component_assembly	HIST1H1D	478	59	1.22509	-1.25597	0.825234
GO:0022607_cellular_component_assembly	TMEM70	478	59	1.22509	-1.25597	0.825234
GO:0022607_cellular_component_assembly	RSF1	478	59	1.22509	-1.25597	0.825234
GO:0022607_cellular_component_assembly	TRIM4	478	59	1.22509	-1.25597	0.825234
GO:0022607_cellular_component_assembly	VCX	478	59	1.22509	-1.25597	0.825234
GO:0022607_cellular_component_assembly	SDCBP	478	59	1.22509	-1.25597	0.825234
GO:0022607_cellular_component_assembly	LATS1	478	59	1.22509	-1.25597	0.825234
GO:0022607_cellular_component_assembly	FKBP1A	478	59	1.22509	-1.25597	0.825234
GO:0022607_cellular_component_assembly	MYL2	478	59	1.22509	-1.25597	0.825234
GO:0022607_cellular_component_assembly	SAMM50	478	59	1.22509	-1.25597	0.825234
GO:0022607_cellular_component_assembly	APC	478	59	1.22509	-1.25597	0.825234
GO:0022607_cellular_component_assembly	HIST1H2BB	478	59	1.22509	-1.25597	0.825234
GO:0022607_cellular_component_assembly	GPX3	478	59	1.22509	-1.25597	0.825234
GO:0022607_cellular_component_assembly	EIF2A	478	59	1.22509	-1.25597	0.825234
GO:0022607_cellular_component_assembly	CASC5	478	59	1.22509	-1.25597	0.825234
GO:0022607_cellular_component_assembly	LPXN	478	59	1.22509	-1.25597	0.825234
GO:0022607_cellular_component_assembly	KIFAP3	478	59	1.22509	-1.25597	0.825234
GO:0022607_cellular_component_assembly	GOPC	478	59	1.22509	-1.25597	0.825234
GO:0022607_cellular_component_assembly	PSRC1	478	59	1.22509	-1.25597	0.825234
GO:0022607_cellular_component_assembly	TERF1	478	59	1.22509	-1.25597	0.825234
GO:0022607_cellular_component_assembly	FUSIP1	478	59	1.22509	-1.25597	0.825234
GO:0022607_cellular_component_assembly	RAB8A	478	59	1.22509	-1.25597	0.825234
GO:0022607_cellular_component_assembly	TNKS	478	59	1.22509	-1.25597	0.825234
GO:0022607_cellular_component_assembly	HIST1H2AB	478	59	1.22509	-1.25597	0.825234
GO:0022607_cellular_component_assembly	PTK2B	478	59	1.22509	-1.25597	0.825234
GO:0022607_cellular_component_assembly	ATG9A	478	59	1.22509	-1.25597	0.825234
GO:0022607_cellular_component_assembly	COX11	478	59	1.22509	-1.25597	0.825234

## Sheet: CENPC
		Total genes	Changed genes	Enrichment of	Significance of enrichment	False discovery
GO categories	Gene name	in category	in category	genes in category	LOG10(p)	rate
GO:0006259_DNA_metabolic_process	KAT5	337	159	1.99699	-21.432	0
GO:0006259_DNA_metabolic_process	POT1	337	159	1.99699	-21.432	0
GO:0006259_DNA_metabolic_process	POLE	337	159	1.99699	-21.432	0
GO:0006259_DNA_metabolic_process	BLM	337	159	1.99699	-21.432	0
GO:0006259_DNA_metabolic_process	POLD3	337	159	1.99699	-21.432	0
GO:0006259_DNA_metabolic_process	WRN	337	159	1.99699	-21.432	0
GO:0006259_DNA_metabolic_process	FEN1	337	159	1.99699	-21.432	0
GO:0006259_DNA_metabolic_process	RECQL4	337	159	1.99699	-21.432	0
GO:0006259_DNA_metabolic_process	ERCC5	337	159	1.99699	-21.432	0
GO:0006259_DNA_metabolic_process	RPAIN	337	159	1.99699	-21.432	0
GO:0006259_DNA_metabolic_process	RFC1	337	159	1.99699	-21.432	0
GO:0006259_DNA_metabolic_process	XAB2	337	159	1.99699	-21.432	0
GO:0006259_DNA_metabolic_process	RAD21	337	159	1.99699	-21.432	0
GO:0006259_DNA_metabolic_process	SIRT1	337	159	1.99699	-21.432	0
GO:0006259_DNA_metabolic_process	MCM5	337	159	1.99699	-21.432	0
GO:0006259_DNA_metabolic_process	RBPJ	337	159	1.99699	-21.432	0
GO:0006259_DNA_metabolic_process	RAD18	337	159	1.99699	-21.432	0
GO:0006259_DNA_metabolic_process	TOP2A	337	159	1.99699	-21.432	0
GO:0006259_DNA_metabolic_process	TERF2IP	337	159	1.99699	-21.432	0
GO:0006259_DNA_metabolic_process	RNASEH2A	337	159	1.99699	-21.432	0
GO:0006259_DNA_metabolic_process	MCM6	337	159	1.99699	-21.432	0
GO:0006259_DNA_metabolic_process	CHEK1	337	159	1.99699	-21.432	0
GO:0006259_DNA_metabolic_process	TYMS	337	159	1.99699	-21.432	0
GO:0006259_DNA_metabolic_process	H2AFX	337	159	1.99699	-21.432	0
GO:0006259_DNA_metabolic_process	DNA2	337	159	1.99699	-21.432	0
GO:0006259_DNA_metabolic_process	MYC	337	159	1.99699	-21.432	0
GO:0006259_DNA_metabolic_process	XRCC6BP1	337	159	1.99699	-21.432	0
GO:0006259_DNA_metabolic_process	UNG	337	159	1.99699	-21.432	0
GO:0006259_DNA_metabolic_process	MCM4	337	159	1.99699	-21.432	0
GO:0006259_DNA_metabolic_process	RRM1	337	159	1.99699	-21.432	0
GO:0006259_DNA_metabolic_process	MLL5	337	159	1.99699	-21.432	0
GO:0006259_DNA_metabolic_process	RAD51C	337	159	1.99699	-21.432	0
GO:0006259_DNA_metabolic_process	SUPV3L1	337	159	1.99699	-21.432	0
GO:0006259_DNA_metabolic_process	ATXN3	337	159	1.99699	-21.432	0
GO:0006259_DNA_metabolic_process	GMNN	337	159	1.99699	-21.432	0
GO:0006259_DNA_metabolic_process	ING5	337	159	1.99699	-21.432	0
GO:0006259_DNA_metabolic_process	LIG4	337	159	1.99699	-21.432	0
GO:0006259_DNA_metabolic_process	TERF2	337	159	1.99699	-21.432	0
GO:0006259_DNA_metabolic_process	FBXO4	337	159	1.99699	-21.432	0
GO:0006259_DNA_metabolic_process	MSH2	337	159	1.99699	-21.432	0
GO:0006259_DNA_metabolic_process	ERCC3	337	159	1.99699	-21.432	0
GO:0006259_DNA_metabolic_process	BRIP1	337	159	1.99699	-21.432	0
GO:0006259_DNA_metabolic_process	TSN	337	159	1.99699	-21.432	0
GO:0006259_DNA_metabolic_process	MUTYH	337	159	1.99699	-21.432	0
GO:0006259_DNA_metabolic_process	POLD4	337	159	1.99699	-21.432	0
GO:0006259_DNA_metabolic_process	POLA2	337	159	1.99699	-21.432	0
GO:0006259_DNA_metabolic_process	MCM2	337	159	1.99699	-21.432	0
GO:0006259_DNA_metabolic_process	POLG2	337	159	1.99699	-21.432	0
GO:0006259_DNA_metabolic_process	ERCC8	337	159	1.99699	-21.432	0
GO:0006259_DNA_metabolic_process	DUT	337	159	1.99699	-21.432	0
GO:0006259_DNA_metabolic_process	CEBPG	337	159	1.99699	-21.432	0
GO:0006259_DNA_metabolic_process	PTMS	337	159	1.99699	-21.432	0
GO:0006259_DNA_metabolic_process	RBBP8	337	159	1.99699	-21.432	0
GO:0006259_DNA_metabolic_process	EYA1	337	159	1.99699	-21.432	0
GO:0006259_DNA_metabolic_process	SMARCAD1	337	159	1.99699	-21.432	0
GO:0006259_DNA_metabolic_process	PRIM1	337	159	1.99699	-21.432	0
GO:0006259_DNA_metabolic_process	RAD17	337	159	1.99699	-21.432	0
GO:0006259_DNA_metabolic_process	GADD45A	337	159	1.99699	-21.432	0
GO:0006259_DNA_metabolic_process	GTF2H4	337	159	1.99699	-21.432	0
GO:0006259_DNA_metabolic_process	WDR33	337	159	1.99699	-21.432	0
GO:0006259_DNA_metabolic_process	CDKN2D	337	159	1.99699	-21.432	0
GO:0006259_DNA_metabolic_process	PRIM2	337	159	1.99699	-21.432	0
GO:0006259_DNA_metabolic_process	PRMT7	337	159	1.99699	-21.432	0
GO:0006259_DNA_metabolic_process	ACD	337	159	1.99699	-21.432	0
GO:0006259_DNA_metabolic_process	MYST2	337	159	1.99699	-21.432	0
GO:0006259_DNA_metabolic_process	HMGB2	337	159	1.99699	-21.432	0
GO:0006259_DNA_metabolic_process	MCM7	337	159	1.99699	-21.432	0
GO:0006259_DNA_metabolic_process	ASF1A	337	159	1.99699	-21.432	0
GO:0006259_DNA_metabolic_process	RFC5	337	159	1.99699	-21.432	0
GO:0006259_DNA_metabolic_process	RAN	337	159	1.99699	-21.432	0
GO:0006259_DNA_metabolic_process	PMS1	337	159	1.99699	-21.432	0
GO:0006259_DNA_metabolic_process	LIG1	337	159	1.99699	-21.432	0
GO:0006259_DNA_metabolic_process	RAD51AP1	337	159	1.99699	-21.432	0
GO:0006259_DNA_metabolic_process	NAE1	337	159	1.99699	-21.432	0
GO:0006259_DNA_metabolic_process	LIG3	337	159	1.99699	-21.432	0
GO:0006259_DNA_metabolic_process	SET	337	159	1.99699	-21.432	0
GO:0006259_DNA_metabolic_process	FAM175A	337	159	1.99699	-21.432	0
GO:0006259_DNA_metabolic_process	SMARCB1	337	159	1.99699	-21.432	0
GO:0006259_DNA_metabolic_process	RFC4	337	159	1.99699	-21.432	0
GO:0006259_DNA_metabolic_process	MSH5	337	159	1.99699	-21.432	0
GO:0006259_DNA_metabolic_process	HMGA1	337	159	1.99699	-21.432	0
GO:0006259_DNA_metabolic_process	TDP1	337	159	1.99699	-21.432	0
GO:0006259_DNA_metabolic_process	IL4	337	159	1.99699	-21.432	0
GO:0006259_DNA_metabolic_process	RAG1	337	159	1.99699	-21.432	0
GO:0006259_DNA_metabolic_process	ORC1L	337	159	1.99699	-21.432	0
GO:0006259_DNA_metabolic_process	USP1	337	159	1.99699	-21.432	0
GO:0006259_DNA_metabolic_process	S100A11	337	159	1.99699	-21.432	0
GO:0006259_DNA_metabolic_process	TBRG1	337	159	1.99699	-21.432	0
GO:0006259_DNA_metabolic_process	MCM3AP	337	159	1.99699	-21.432	0
GO:0006259_DNA_metabolic_process	RAD54L	337	159	1.99699	-21.432	0
GO:0006259_DNA_metabolic_process	DNMT1	337	159	1.99699	-21.432	0
GO:0006259_DNA_metabolic_process	FANCC	337	159	1.99699	-21.432	0
GO:0006259_DNA_metabolic_process	MEN1	337	159	1.99699	-21.432	0
GO:0006259_DNA_metabolic_process	UBE2N	337	159	1.99699	-21.432	0
GO:0006259_DNA_metabolic_process	RAD9A	337	159	1.99699	-21.432	0
GO:0006259_DNA_metabolic_process	RAD23A	337	159	1.99699	-21.432	0
GO:0006259_DNA_metabolic_process	UIMC1	337	159	1.99699	-21.432	0
GO:0006259_DNA_metabolic_process	RAD51L3	337	159	1.99699	-21.432	0
GO:0006259_DNA_metabolic_process	POLE2	337	159	1.99699	-21.432	0
GO:0006259_DNA_metabolic_process	POLD1	337	159	1.99699	-21.432	0
GO:0006259_DNA_metabolic_process	DKC1	337	159	1.99699	-21.432	0
GO:0006259_DNA_metabolic_process	REPIN1	337	159	1.99699	-21.432	0
GO:0006259_DNA_metabolic_process	HELLS	337	159	1.99699	-21.432	0
GO:0006259_DNA_metabolic_process	EYA3	337	159	1.99699	-21.432	0
GO:0006259_DNA_metabolic_process	RBM14	337	159	1.99699	-21.432	0
GO:0006259_DNA_metabolic_process	HMGB1	337	159	1.99699	-21.432	0
GO:0006259_DNA_metabolic_process	PIWIL4	337	159	1.99699	-21.432	0
GO:0006259_DNA_metabolic_process	TP73	337	159	1.99699	-21.432	0
GO:0006259_DNA_metabolic_process	REV1	337	159	1.99699	-21.432	0
GO:0006259_DNA_metabolic_process	SMC1A	337	159	1.99699	-21.432	0
GO:0006259_DNA_metabolic_process	RRM2	337	159	1.99699	-21.432	0
GO:0006259_DNA_metabolic_process	NT5E	337	159	1.99699	-21.432	0
GO:0006259_DNA_metabolic_process	POLE3	337	159	1.99699	-21.432	0
GO:0006259_DNA_metabolic_process	SETMAR	337	159	1.99699	-21.432	0
GO:0006259_DNA_metabolic_process	RAD51	337	159	1.99699	-21.432	0
GO:0006259_DNA_metabolic_process	NOL8	337	159	1.99699	-21.432	0
GO:0006259_DNA_metabolic_process	TFAM	337	159	1.99699	-21.432	0
GO:0006259_DNA_metabolic_process	ORC4L	337	159	1.99699	-21.432	0
GO:0006259_DNA_metabolic_process	XRCC2	337	159	1.99699	-21.432	0
GO:0006259_DNA_metabolic_process	ORC2L	337	159	1.99699	-21.432	0
GO:0006259_DNA_metabolic_process	CDC45L	337	159	1.99699	-21.432	0
GO:0006259_DNA_metabolic_process	MCM3	337	159	1.99699	-21.432	0
GO:0006259_DNA_metabolic_process	NASP	337	159	1.99699	-21.432	0
GO:0006259_DNA_metabolic_process	DMC1	337	159	1.99699	-21.432	0
GO:0006259_DNA_metabolic_process	FANCA	337	159	1.99699	-21.432	0
GO:0006259_DNA_metabolic_process	POLS	337	159	1.99699	-21.432	0
GO:0006259_DNA_metabolic_process	TNKS1BP1	337	159	1.99699	-21.432	0
GO:0006259_DNA_metabolic_process	RBMS1	337	159	1.99699	-21.432	0
GO:0006259_DNA_metabolic_process	RNF168	337	159	1.99699	-21.432	0
GO:0006259_DNA_metabolic_process	BRCA2	337	159	1.99699	-21.432	0
GO:0006259_DNA_metabolic_process	RFC3	337	159	1.99699	-21.432	0
GO:0006259_DNA_metabolic_process	MSH3	337	159	1.99699	-21.432	0
GO:0006259_DNA_metabolic_process	POLA1	337	159	1.99699	-21.432	0
GO:0006259_DNA_metabolic_process	TDG	337	159	1.99699	-21.432	0
GO:0006259_DNA_metabolic_process	WRNIP1	337	159	1.99699	-21.432	0
GO:0006259_DNA_metabolic_process	XRCC3	337	159	1.99699	-21.432	0
GO:0006259_DNA_metabolic_process	SHC1	337	159	1.99699	-21.432	0
GO:0006259_DNA_metabolic_process	DMAP1	337	159	1.99699	-21.432	0
GO:0006259_DNA_metabolic_process	FANCG	337	159	1.99699	-21.432	0
GO:0006259_DNA_metabolic_process	TOPBP1	337	159	1.99699	-21.432	0
GO:0006259_DNA_metabolic_process	KRT7	337	159	1.99699	-21.432	0
GO:0006259_DNA_metabolic_process	TERT	337	159	1.99699	-21.432	0
GO:0006259_DNA_metabolic_process	CDT1	337	159	1.99699	-21.432	0
GO:0006259_DNA_metabolic_process	RPA2	337	159	1.99699	-21.432	0
GO:0006259_DNA_metabolic_process	RPS27L	337	159	1.99699	-21.432	0
GO:0006259_DNA_metabolic_process	XRCC5	337	159	1.99699	-21.432	0
GO:0006259_DNA_metabolic_process	PCNA	337	159	1.99699	-21.432	0
GO:0006259_DNA_metabolic_process	MRE11A	337	159	1.99699	-21.432	0
GO:0006259_DNA_metabolic_process	KLHDC3	337	159	1.99699	-21.432	0
GO:0006259_DNA_metabolic_process	GLI2	337	159	1.99699	-21.432	0
GO:0006259_DNA_metabolic_process	HINFP	337	159	1.99699	-21.432	0
GO:0006259_DNA_metabolic_process	POLQ	337	159	1.99699	-21.432	0
GO:0006259_DNA_metabolic_process	DBF4	337	159	1.99699	-21.432	0
GO:0006259_DNA_metabolic_process	DFFB	337	159	1.99699	-21.432	0
GO:0006259_DNA_metabolic_process	PARP1	337	159	1.99699	-21.432	0
GO:0006259_DNA_metabolic_process	NCOA6	337	159	1.99699	-21.432	0
GO:0006259_DNA_metabolic_process	ORC3L	337	159	1.99699	-21.432	0
GO:0006259_DNA_metabolic_process	UPF1	337	159	1.99699	-21.432	0
GO:0006259_DNA_metabolic_process	RNF8	337	159	1.99699	-21.432	0
GO:0051276_chromosome_organization	POT1	272	130	2.02294	-18.1334	0
GO:0051276_chromosome_organization	KAT5	272	130	2.02294	-18.1334	0
GO:0051276_chromosome_organization	NCAPG	272	130	2.02294	-18.1334	0
GO:0051276_chromosome_organization	WRN	272	130	2.02294	-18.1334	0
GO:0051276_chromosome_organization	CENPE	272	130	2.02294	-18.1334	0
GO:0051276_chromosome_organization	SMC3	272	130	2.02294	-18.1334	0
GO:0051276_chromosome_organization	HDAC4	272	130	2.02294	-18.1334	0
GO:0051276_chromosome_organization	SMC2	272	130	2.02294	-18.1334	0
GO:0051276_chromosome_organization	RFC1	272	130	2.02294	-18.1334	0
GO:0051276_chromosome_organization	CDCA8	272	130	2.02294	-18.1334	0
GO:0051276_chromosome_organization	SEH1L	272	130	2.02294	-18.1334	0
GO:0051276_chromosome_organization	TLK2	272	130	2.02294	-18.1334	0
GO:0051276_chromosome_organization	SIRT1	272	130	2.02294	-18.1334	0
GO:0051276_chromosome_organization	TOP2A	272	130	2.02294	-18.1334	0
GO:0051276_chromosome_organization	TERF2IP	272	130	2.02294	-18.1334	0
GO:0051276_chromosome_organization	H2AFX	272	130	2.02294	-18.1334	0
GO:0051276_chromosome_organization	MYC	272	130	2.02294	-18.1334	0
GO:0051276_chromosome_organization	ACIN1	272	130	2.02294	-18.1334	0
GO:0051276_chromosome_organization	SUV39H2	272	130	2.02294	-18.1334	0
GO:0051276_chromosome_organization	NCAPH	272	130	2.02294	-18.1334	0
GO:0051276_chromosome_organization	NUSAP1	272	130	2.02294	-18.1334	0
GO:0051276_chromosome_organization	MLL5	272	130	2.02294	-18.1334	0
GO:0051276_chromosome_organization	LIG4	272	130	2.02294	-18.1334	0
GO:0051276_chromosome_organization	ING5	272	130	2.02294	-18.1334	0
GO:0051276_chromosome_organization	TERF2	272	130	2.02294	-18.1334	0
GO:0051276_chromosome_organization	FBXO4	272	130	2.02294	-18.1334	0
GO:0051276_chromosome_organization	HIST1H1C	272	130	2.02294	-18.1334	0
GO:0051276_chromosome_organization	HIST1H2AJ	272	130	2.02294	-18.1334	0
GO:0051276_chromosome_organization	MSH2	272	130	2.02294	-18.1334	0
GO:0051276_chromosome_organization	TLK1	272	130	2.02294	-18.1334	0
GO:0051276_chromosome_organization	NIPBL	272	130	2.02294	-18.1334	0
GO:0051276_chromosome_organization	SUPT16H	272	130	2.02294	-18.1334	0
GO:0051276_chromosome_organization	PDS5B	272	130	2.02294	-18.1334	0
GO:0051276_chromosome_organization	HDAC6	272	130	2.02294	-18.1334	0
GO:0051276_chromosome_organization	HIST1H2BL	272	130	2.02294	-18.1334	0
GO:0051276_chromosome_organization	KIAA0892	272	130	2.02294	-18.1334	0
GO:0051276_chromosome_organization	MIS12	272	130	2.02294	-18.1334	0
GO:0051276_chromosome_organization	HIRIP3	272	130	2.02294	-18.1334	0
GO:0051276_chromosome_organization	ZW10	272	130	2.02294	-18.1334	0
GO:0051276_chromosome_organization	MYST3	272	130	2.02294	-18.1334	0
GO:0051276_chromosome_organization	CHAF1A	272	130	2.02294	-18.1334	0
GO:0051276_chromosome_organization	SATB1	272	130	2.02294	-18.1334	0
GO:0051276_chromosome_organization	ATXN7L3	272	130	2.02294	-18.1334	0
GO:0051276_chromosome_organization	H2AFY	272	130	2.02294	-18.1334	0
GO:0051276_chromosome_organization	EYA1	272	130	2.02294	-18.1334	0
GO:0051276_chromosome_organization	TADA1L	272	130	2.02294	-18.1334	0
GO:0051276_chromosome_organization	SMARCAD1	272	130	2.02294	-18.1334	0
GO:0051276_chromosome_organization	CENPH	272	130	2.02294	-18.1334	0
GO:0051276_chromosome_organization	WHSC1L1	272	130	2.02294	-18.1334	0
GO:0051276_chromosome_organization	TAF5L	272	130	2.02294	-18.1334	0
GO:0051276_chromosome_organization	PRMT7	272	130	2.02294	-18.1334	0
GO:0051276_chromosome_organization	ING3	272	130	2.02294	-18.1334	0
GO:0051276_chromosome_organization	ACD	272	130	2.02294	-18.1334	0
GO:0051276_chromosome_organization	MYST2	272	130	2.02294	-18.1334	0
GO:0051276_chromosome_organization	HMGB2	272	130	2.02294	-18.1334	0
GO:0051276_chromosome_organization	ASF1A	272	130	2.02294	-18.1334	0
GO:0051276_chromosome_organization	TAF6L	272	130	2.02294	-18.1334	0
GO:0051276_chromosome_organization	HIST1H2AC	272	130	2.02294	-18.1334	0
GO:0051276_chromosome_organization	ARID1A	272	130	2.02294	-18.1334	0
GO:0051276_chromosome_organization	HIST1H2AB	272	130	2.02294	-18.1334	0
GO:0051276_chromosome_organization	SET	272	130	2.02294	-18.1334	0
GO:0051276_chromosome_organization	RB1	272	130	2.02294	-18.1334	0
GO:0051276_chromosome_organization	NCAPD3	272	130	2.02294	-18.1334	0
GO:0051276_chromosome_organization	BRPF1	272	130	2.02294	-18.1334	0
GO:0051276_chromosome_organization	YEATS4	272	130	2.02294	-18.1334	0
GO:0051276_chromosome_organization	HMGA1	272	130	2.02294	-18.1334	0
GO:0051276_chromosome_organization	HIST1H2BH	272	130	2.02294	-18.1334	0
GO:0051276_chromosome_organization	BPTF	272	130	2.02294	-18.1334	0
GO:0051276_chromosome_organization	HIST1H1E	272	130	2.02294	-18.1334	0
GO:0051276_chromosome_organization	HIST1H2AD	272	130	2.02294	-18.1334	0
GO:0051276_chromosome_organization	NCAPD2	272	130	2.02294	-18.1334	0
GO:0051276_chromosome_organization	EPC1	272	130	2.02294	-18.1334	0
GO:0051276_chromosome_organization	CBX3	272	130	2.02294	-18.1334	0
GO:0051276_chromosome_organization	CDCA5	272	130	2.02294	-18.1334	0
GO:0051276_chromosome_organization	DSCC1	272	130	2.02294	-18.1334	0
GO:0051276_chromosome_organization	SUPT4H1	272	130	2.02294	-18.1334	0
GO:0051276_chromosome_organization	DNMT1	272	130	2.02294	-18.1334	0
GO:0051276_chromosome_organization	KIFC1	272	130	2.02294	-18.1334	0
GO:0051276_chromosome_organization	UBE2N	272	130	2.02294	-18.1334	0
GO:0051276_chromosome_organization	SMARCC2	272	130	2.02294	-18.1334	0
GO:0051276_chromosome_organization	DKC1	272	130	2.02294	-18.1334	0
GO:0051276_chromosome_organization	HELLS	272	130	2.02294	-18.1334	0
GO:0051276_chromosome_organization	PBRM1	272	130	2.02294	-18.1334	0
GO:0051276_chromosome_organization	EYA3	272	130	2.02294	-18.1334	0
GO:0051276_chromosome_organization	RBM14	272	130	2.02294	-18.1334	0
GO:0051276_chromosome_organization	UBE2E1	272	130	2.02294	-18.1334	0
GO:0051276_chromosome_organization	HMGB1	272	130	2.02294	-18.1334	0
GO:0051276_chromosome_organization	SMARCA5	272	130	2.02294	-18.1334	0
GO:0051276_chromosome_organization	EHMT1	272	130	2.02294	-18.1334	0
GO:0051276_chromosome_organization	SMARCC1	272	130	2.02294	-18.1334	0
GO:0051276_chromosome_organization	MYST4	272	130	2.02294	-18.1334	0
GO:0051276_chromosome_organization	SMC1A	272	130	2.02294	-18.1334	0
GO:0051276_chromosome_organization	USP21	272	130	2.02294	-18.1334	0
GO:0051276_chromosome_organization	DDX11	272	130	2.02294	-18.1334	0
GO:0051276_chromosome_organization	BAZ1B	272	130	2.02294	-18.1334	0
GO:0051276_chromosome_organization	ARID1B	272	130	2.02294	-18.1334	0
GO:0051276_chromosome_organization	MTA2	272	130	2.02294	-18.1334	0
GO:0051276_chromosome_organization	TADA2L	272	130	2.02294	-18.1334	0
GO:0051276_chromosome_organization	HIST1H4A	272	130	2.02294	-18.1334	0
GO:0051276_chromosome_organization	NASP	272	130	2.02294	-18.1334	0
GO:0051276_chromosome_organization	SAFB	272	130	2.02294	-18.1334	0
GO:0051276_chromosome_organization	POLS	272	130	2.02294	-18.1334	0
GO:0051276_chromosome_organization	TNKS1BP1	272	130	2.02294	-18.1334	0
GO:0051276_chromosome_organization	NDC80	272	130	2.02294	-18.1334	0
GO:0051276_chromosome_organization	HIST2H2AC	272	130	2.02294	-18.1334	0
GO:0051276_chromosome_organization	H1FX	272	130	2.02294	-18.1334	0
GO:0051276_chromosome_organization	TRRAP	272	130	2.02294	-18.1334	0
GO:0051276_chromosome_organization	RNF168	272	130	2.02294	-18.1334	0
GO:0051276_chromosome_organization	LATS1	272	130	2.02294	-18.1334	0
GO:0051276_chromosome_organization	HMGN2	272	130	2.02294	-18.1334	0
GO:0051276_chromosome_organization	MSH3	272	130	2.02294	-18.1334	0
GO:0051276_chromosome_organization	CDC23	272	130	2.02294	-18.1334	0
GO:0051276_chromosome_organization	NAP1L4	272	130	2.02294	-18.1334	0
GO:0051276_chromosome_organization	MYST1	272	130	2.02294	-18.1334	0
GO:0051276_chromosome_organization	TRIM16	272	130	2.02294	-18.1334	0
GO:0051276_chromosome_organization	DMAP1	272	130	2.02294	-18.1334	0
GO:0051276_chromosome_organization	HDAC3	272	130	2.02294	-18.1334	0
GO:0051276_chromosome_organization	RBBP4	272	130	2.02294	-18.1334	0
GO:0051276_chromosome_organization	TERT	272	130	2.02294	-18.1334	0
GO:0051276_chromosome_organization	XRCC5	272	130	2.02294	-18.1334	0
GO:0051276_chromosome_organization	MRE11A	272	130	2.02294	-18.1334	0
GO:0051276_chromosome_organization	CENPV	272	130	2.02294	-18.1334	0
GO:0051276_chromosome_organization	CTCF	272	130	2.02294	-18.1334	0
GO:0051276_chromosome_organization	ZWINT	272	130	2.02294	-18.1334	0
GO:0051276_chromosome_organization	DFFB	272	130	2.02294	-18.1334	0
GO:0051276_chromosome_organization	SMARCE1	272	130	2.02294	-18.1334	0
GO:0051276_chromosome_organization	INO80	272	130	2.02294	-18.1334	0
GO:0051276_chromosome_organization	EP400	272	130	2.02294	-18.1334	0
GO:0051276_chromosome_organization	RNF8	272	130	2.02294	-18.1334	0
GO:0051276_chromosome_organization	NPM1	272	130	2.02294	-18.1334	0
GO:0006396_RNA_processing	DGCR8	251	122	2.05728	-17.7742	0
GO:0006396_RNA_processing	CPSF3	251	122	2.05728	-17.7742	0
GO:0006396_RNA_processing	DDX23	251	122	2.05728	-17.7742	0
GO:0006396_RNA_processing	ERI1	251	122	2.05728	-17.7742	0
GO:0006396_RNA_processing	SFRS11	251	122	2.05728	-17.7742	0
GO:0006396_RNA_processing	SMNDC1	251	122	2.05728	-17.7742	0
GO:0006396_RNA_processing	BAT1	251	122	2.05728	-17.7742	0
GO:0006396_RNA_processing	DDX39	251	122	2.05728	-17.7742	0
GO:0006396_RNA_processing	CPSF6	251	122	2.05728	-17.7742	0
GO:0006396_RNA_processing	RPS13	251	122	2.05728	-17.7742	0
GO:0006396_RNA_processing	PAPD4	251	122	2.05728	-17.7742	0
GO:0006396_RNA_processing	DDX17	251	122	2.05728	-17.7742	0
GO:0006396_RNA_processing	NOP56	251	122	2.05728	-17.7742	0
GO:0006396_RNA_processing	SFRS6	251	122	2.05728	-17.7742	0
GO:0006396_RNA_processing	RPS15	251	122	2.05728	-17.7742	0
GO:0006396_RNA_processing	SNRPB	251	122	2.05728	-17.7742	0
GO:0006396_RNA_processing	LSM3	251	122	2.05728	-17.7742	0
GO:0006396_RNA_processing	NOLC1	251	122	2.05728	-17.7742	0
GO:0006396_RNA_processing	INTS7	251	122	2.05728	-17.7742	0
GO:0006396_RNA_processing	CDC40	251	122	2.05728	-17.7742	0
GO:0006396_RNA_processing	SRPK1	251	122	2.05728	-17.7742	0
GO:0006396_RNA_processing	HNRNPH3	251	122	2.05728	-17.7742	0
GO:0006396_RNA_processing	SNRNP40	251	122	2.05728	-17.7742	0
GO:0006396_RNA_processing	RBM5	251	122	2.05728	-17.7742	0
GO:0006396_RNA_processing	PCF11	251	122	2.05728	-17.7742	0
GO:0006396_RNA_processing	HNRPDL	251	122	2.05728	-17.7742	0
GO:0006396_RNA_processing	RNGTT	251	122	2.05728	-17.7742	0
GO:0006396_RNA_processing	SFRS4	251	122	2.05728	-17.7742	0
GO:0006396_RNA_processing	INTS2	251	122	2.05728	-17.7742	0
GO:0006396_RNA_processing	RPL5	251	122	2.05728	-17.7742	0
GO:0006396_RNA_processing	U2AF1	251	122	2.05728	-17.7742	0
GO:0006396_RNA_processing	LSM4	251	122	2.05728	-17.7742	0
GO:0006396_RNA_processing	HNRNPUL1	251	122	2.05728	-17.7742	0
GO:0006396_RNA_processing	NONO	251	122	2.05728	-17.7742	0
GO:0006396_RNA_processing	SFRS1	251	122	2.05728	-17.7742	0
GO:0006396_RNA_processing	ZNF346	251	122	2.05728	-17.7742	0
GO:0006396_RNA_processing	BCAS2	251	122	2.05728	-17.7742	0
GO:0006396_RNA_processing	SNRNP70	251	122	2.05728	-17.7742	0
GO:0006396_RNA_processing	ZRANB2	251	122	2.05728	-17.7742	0
GO:0006396_RNA_processing	TSEN2	251	122	2.05728	-17.7742	0
GO:0006396_RNA_processing	PRPF18	251	122	2.05728	-17.7742	0
GO:0006396_RNA_processing	DIS3	251	122	2.05728	-17.7742	0
GO:0006396_RNA_processing	SFRS8	251	122	2.05728	-17.7742	0
GO:0006396_RNA_processing	TRMU	251	122	2.05728	-17.7742	0
GO:0006396_RNA_processing	PRMT7	251	122	2.05728	-17.7742	0
GO:0006396_RNA_processing	NCBP1	251	122	2.05728	-17.7742	0
GO:0006396_RNA_processing	RPS17	251	122	2.05728	-17.7742	0
GO:0006396_RNA_processing	KHDRBS1	251	122	2.05728	-17.7742	0
GO:0006396_RNA_processing	SSB	251	122	2.05728	-17.7742	0
GO:0006396_RNA_processing	SF3B3	251	122	2.05728	-17.7742	0
GO:0006396_RNA_processing	SF3A2	251	122	2.05728	-17.7742	0
GO:0006396_RNA_processing	PPIG	251	122	2.05728	-17.7742	0
GO:0006396_RNA_processing	RBM3	251	122	2.05728	-17.7742	0
GO:0006396_RNA_processing	SMN1	251	122	2.05728	-17.7742	0
GO:0006396_RNA_processing	SRRM1	251	122	2.05728	-17.7742	0
GO:0006396_RNA_processing	RPS19	251	122	2.05728	-17.7742	0
GO:0006396_RNA_processing	PTBP1	251	122	2.05728	-17.7742	0
GO:0006396_RNA_processing	SFRS2	251	122	2.05728	-17.7742	0
GO:0006396_RNA_processing	RPL11	251	122	2.05728	-17.7742	0
GO:0006396_RNA_processing	SF1	251	122	2.05728	-17.7742	0
GO:0006396_RNA_processing	SNRPE	251	122	2.05728	-17.7742	0
GO:0006396_RNA_processing	SF3B1	251	122	2.05728	-17.7742	0
GO:0006396_RNA_processing	SNRPD1	251	122	2.05728	-17.7742	0
GO:0006396_RNA_processing	SNRPG	251	122	2.05728	-17.7742	0
GO:0006396_RNA_processing	SFPQ	251	122	2.05728	-17.7742	0
GO:0006396_RNA_processing	SFRS2IP	251	122	2.05728	-17.7742	0
GO:0006396_RNA_processing	NOP14	251	122	2.05728	-17.7742	0
GO:0006396_RNA_processing	RPL14	251	122	2.05728	-17.7742	0
GO:0006396_RNA_processing	SLBP	251	122	2.05728	-17.7742	0
GO:0006396_RNA_processing	SNRPF	251	122	2.05728	-17.7742	0
GO:0006396_RNA_processing	HNRNPF	251	122	2.05728	-17.7742	0
GO:0006396_RNA_processing	PRPF4B	251	122	2.05728	-17.7742	0
GO:0006396_RNA_processing	RBM38	251	122	2.05728	-17.7742	0
GO:0006396_RNA_processing	RPS24	251	122	2.05728	-17.7742	0
GO:0006396_RNA_processing	USP39	251	122	2.05728	-17.7742	0
GO:0006396_RNA_processing	RBM15B	251	122	2.05728	-17.7742	0
GO:0006396_RNA_processing	RRP9	251	122	2.05728	-17.7742	0
GO:0006396_RNA_processing	RBM6	251	122	2.05728	-17.7742	0
GO:0006396_RNA_processing	TRA2A	251	122	2.05728	-17.7742	0
GO:0006396_RNA_processing	CWC15	251	122	2.05728	-17.7742	0
GO:0006396_RNA_processing	DHX16	251	122	2.05728	-17.7742	0
GO:0006396_RNA_processing	HNRNPD	251	122	2.05728	-17.7742	0
GO:0006396_RNA_processing	EXOSC7	251	122	2.05728	-17.7742	0
GO:0006396_RNA_processing	DKC1	251	122	2.05728	-17.7742	0
GO:0006396_RNA_processing	CSDC2	251	122	2.05728	-17.7742	0
GO:0006396_RNA_processing	NUFIP1	251	122	2.05728	-17.7742	0
GO:0006396_RNA_processing	DDX20	251	122	2.05728	-17.7742	0
GO:0006396_RNA_processing	SYNCRIP	251	122	2.05728	-17.7742	0
GO:0006396_RNA_processing	INTS9	251	122	2.05728	-17.7742	0
GO:0006396_RNA_processing	RPS6	251	122	2.05728	-17.7742	0
GO:0006396_RNA_processing	RBMS2	251	122	2.05728	-17.7742	0
GO:0006396_RNA_processing	SPOP	251	122	2.05728	-17.7742	0
GO:0006396_RNA_processing	SMAD3	251	122	2.05728	-17.7742	0
GO:0006396_RNA_processing	TRA2B	251	122	2.05728	-17.7742	0
GO:0006396_RNA_processing	SNRPA1	251	122	2.05728	-17.7742	0
GO:0006396_RNA_processing	INTS6	251	122	2.05728	-17.7742	0
GO:0006396_RNA_processing	RBPMS	251	122	2.05728	-17.7742	0
GO:0006396_RNA_processing	SFRS7	251	122	2.05728	-17.7742	0
GO:0006396_RNA_processing	PUS1	251	122	2.05728	-17.7742	0
GO:0006396_RNA_processing	SNRNP200	251	122	2.05728	-17.7742	0
GO:0006396_RNA_processing	RBMS1	251	122	2.05728	-17.7742	0
GO:0006396_RNA_processing	INTS12	251	122	2.05728	-17.7742	0
GO:0006396_RNA_processing	PRPF3	251	122	2.05728	-17.7742	0
GO:0006396_RNA_processing	SFRS9	251	122	2.05728	-17.7742	0
GO:0006396_RNA_processing	LSM6	251	122	2.05728	-17.7742	0
GO:0006396_RNA_processing	INTS10	251	122	2.05728	-17.7742	0
GO:0006396_RNA_processing	LSM5	251	122	2.05728	-17.7742	0
GO:0006396_RNA_processing	PRKRA	251	122	2.05728	-17.7742	0
GO:0006396_RNA_processing	RNPS1	251	122	2.05728	-17.7742	0
GO:0006396_RNA_processing	EXOSC9	251	122	2.05728	-17.7742	0
GO:0006396_RNA_processing	BARD1	251	122	2.05728	-17.7742	0
GO:0006396_RNA_processing	EXOSC5	251	122	2.05728	-17.7742	0
GO:0006396_RNA_processing	CDC2L1	251	122	2.05728	-17.7742	0
GO:0006396_RNA_processing	LSM2	251	122	2.05728	-17.7742	0
GO:0006396_RNA_processing	GEMIN5	251	122	2.05728	-17.7742	0
GO:0006396_RNA_processing	FUSIP1	251	122	2.05728	-17.7742	0
GO:0006396_RNA_processing	TSEN54	251	122	2.05728	-17.7742	0
GO:0006396_RNA_processing	SFRS5	251	122	2.05728	-17.7742	0
GO:0006396_RNA_processing	TRNT1	251	122	2.05728	-17.7742	0
GO:0006396_RNA_processing	CSTF1	251	122	2.05728	-17.7742	0
GO:0006396_RNA_processing	DHX15	251	122	2.05728	-17.7742	0
GO:0006396_RNA_processing	GRSF1	251	122	2.05728	-17.7742	0
GO:0034984_cellular_response_to_DNA_damage_stimulus	KAT5	199	100	2.12694	-15.8728	0
GO:0034984_cellular_response_to_DNA_damage_stimulus	POLE	199	100	2.12694	-15.8728	0
GO:0034984_cellular_response_to_DNA_damage_stimulus	BLM	199	100	2.12694	-15.8728	0
GO:0034984_cellular_response_to_DNA_damage_stimulus	FEN1	199	100	2.12694	-15.8728	0
GO:0034984_cellular_response_to_DNA_damage_stimulus	WRN	199	100	2.12694	-15.8728	0
GO:0034984_cellular_response_to_DNA_damage_stimulus	POLD3	199	100	2.12694	-15.8728	0
GO:0034984_cellular_response_to_DNA_damage_stimulus	RECQL4	199	100	2.12694	-15.8728	0
GO:0034984_cellular_response_to_DNA_damage_stimulus	ERCC5	199	100	2.12694	-15.8728	0
GO:0034984_cellular_response_to_DNA_damage_stimulus	RPAIN	199	100	2.12694	-15.8728	0
GO:0034984_cellular_response_to_DNA_damage_stimulus	XAB2	199	100	2.12694	-15.8728	0
GO:0034984_cellular_response_to_DNA_damage_stimulus	RAD21	199	100	2.12694	-15.8728	0
GO:0034984_cellular_response_to_DNA_damage_stimulus	SIRT1	199	100	2.12694	-15.8728	0
GO:0034984_cellular_response_to_DNA_damage_stimulus	PHLDA3	199	100	2.12694	-15.8728	0
GO:0034984_cellular_response_to_DNA_damage_stimulus	TOP2A	199	100	2.12694	-15.8728	0
GO:0034984_cellular_response_to_DNA_damage_stimulus	RAD18	199	100	2.12694	-15.8728	0
GO:0034984_cellular_response_to_DNA_damage_stimulus	TERF2IP	199	100	2.12694	-15.8728	0
GO:0034984_cellular_response_to_DNA_damage_stimulus	H2AFX	199	100	2.12694	-15.8728	0
GO:0034984_cellular_response_to_DNA_damage_stimulus	TYMS	199	100	2.12694	-15.8728	0
GO:0034984_cellular_response_to_DNA_damage_stimulus	CHEK1	199	100	2.12694	-15.8728	0
GO:0034984_cellular_response_to_DNA_damage_stimulus	DNA2	199	100	2.12694	-15.8728	0
GO:0034984_cellular_response_to_DNA_damage_stimulus	XRCC6BP1	199	100	2.12694	-15.8728	0
GO:0034984_cellular_response_to_DNA_damage_stimulus	UNG	199	100	2.12694	-15.8728	0
GO:0034984_cellular_response_to_DNA_damage_stimulus	RAD51C	199	100	2.12694	-15.8728	0
GO:0034984_cellular_response_to_DNA_damage_stimulus	ATXN3	199	100	2.12694	-15.8728	0
GO:0034984_cellular_response_to_DNA_damage_stimulus	LIG4	199	100	2.12694	-15.8728	0
GO:0034984_cellular_response_to_DNA_damage_stimulus	EEF1E1	199	100	2.12694	-15.8728	0
GO:0034984_cellular_response_to_DNA_damage_stimulus	MSH2	199	100	2.12694	-15.8728	0
GO:0034984_cellular_response_to_DNA_damage_stimulus	ERCC3	199	100	2.12694	-15.8728	0
GO:0034984_cellular_response_to_DNA_damage_stimulus	BRIP1	199	100	2.12694	-15.8728	0
GO:0034984_cellular_response_to_DNA_damage_stimulus	MUTYH	199	100	2.12694	-15.8728	0
GO:0034984_cellular_response_to_DNA_damage_stimulus	ERCC8	199	100	2.12694	-15.8728	0
GO:0034984_cellular_response_to_DNA_damage_stimulus	POLG2	199	100	2.12694	-15.8728	0
GO:0034984_cellular_response_to_DNA_damage_stimulus	CEBPG	199	100	2.12694	-15.8728	0
GO:0034984_cellular_response_to_DNA_damage_stimulus	RBBP8	199	100	2.12694	-15.8728	0
GO:0034984_cellular_response_to_DNA_damage_stimulus	EYA1	199	100	2.12694	-15.8728	0
GO:0034984_cellular_response_to_DNA_damage_stimulus	RAD17	199	100	2.12694	-15.8728	0
GO:0034984_cellular_response_to_DNA_damage_stimulus	GADD45A	199	100	2.12694	-15.8728	0
GO:0034984_cellular_response_to_DNA_damage_stimulus	CCND1	199	100	2.12694	-15.8728	0
GO:0034984_cellular_response_to_DNA_damage_stimulus	WDR33	199	100	2.12694	-15.8728	0
GO:0034984_cellular_response_to_DNA_damage_stimulus	GTF2H4	199	100	2.12694	-15.8728	0
GO:0034984_cellular_response_to_DNA_damage_stimulus	CDKN2D	199	100	2.12694	-15.8728	0
GO:0034984_cellular_response_to_DNA_damage_stimulus	CIDEB	199	100	2.12694	-15.8728	0
GO:0034984_cellular_response_to_DNA_damage_stimulus	HMGB2	199	100	2.12694	-15.8728	0
GO:0034984_cellular_response_to_DNA_damage_stimulus	ASF1A	199	100	2.12694	-15.8728	0
GO:0034984_cellular_response_to_DNA_damage_stimulus	RFC5	199	100	2.12694	-15.8728	0
GO:0034984_cellular_response_to_DNA_damage_stimulus	PMS1	199	100	2.12694	-15.8728	0
GO:0034984_cellular_response_to_DNA_damage_stimulus	LIG1	199	100	2.12694	-15.8728	0
GO:0034984_cellular_response_to_DNA_damage_stimulus	RAD51AP1	199	100	2.12694	-15.8728	0
GO:0034984_cellular_response_to_DNA_damage_stimulus	CCNA2	199	100	2.12694	-15.8728	0
GO:0034984_cellular_response_to_DNA_damage_stimulus	DYRK2	199	100	2.12694	-15.8728	0
GO:0034984_cellular_response_to_DNA_damage_stimulus	NAE1	199	100	2.12694	-15.8728	0
GO:0034984_cellular_response_to_DNA_damage_stimulus	LIG3	199	100	2.12694	-15.8728	0
GO:0034984_cellular_response_to_DNA_damage_stimulus	FAM175A	199	100	2.12694	-15.8728	0
GO:0034984_cellular_response_to_DNA_damage_stimulus	RFC4	199	100	2.12694	-15.8728	0
GO:0034984_cellular_response_to_DNA_damage_stimulus	MSH5	199	100	2.12694	-15.8728	0
GO:0034984_cellular_response_to_DNA_damage_stimulus	TDP1	199	100	2.12694	-15.8728	0
GO:0034984_cellular_response_to_DNA_damage_stimulus	GTSE1	199	100	2.12694	-15.8728	0
GO:0034984_cellular_response_to_DNA_damage_stimulus	USP1	199	100	2.12694	-15.8728	0
GO:0034984_cellular_response_to_DNA_damage_stimulus	RBM38	199	100	2.12694	-15.8728	0
GO:0034984_cellular_response_to_DNA_damage_stimulus	FANCC	199	100	2.12694	-15.8728	0
GO:0034984_cellular_response_to_DNA_damage_stimulus	UBE2N	199	100	2.12694	-15.8728	0
GO:0034984_cellular_response_to_DNA_damage_stimulus	MEN1	199	100	2.12694	-15.8728	0
GO:0034984_cellular_response_to_DNA_damage_stimulus	RAD9A	199	100	2.12694	-15.8728	0
GO:0034984_cellular_response_to_DNA_damage_stimulus	RAD23A	199	100	2.12694	-15.8728	0
GO:0034984_cellular_response_to_DNA_damage_stimulus	UIMC1	199	100	2.12694	-15.8728	0
GO:0034984_cellular_response_to_DNA_damage_stimulus	POLD1	199	100	2.12694	-15.8728	0
GO:0034984_cellular_response_to_DNA_damage_stimulus	POLE2	199	100	2.12694	-15.8728	0
GO:0034984_cellular_response_to_DNA_damage_stimulus	EYA3	199	100	2.12694	-15.8728	0
GO:0034984_cellular_response_to_DNA_damage_stimulus	RBM14	199	100	2.12694	-15.8728	0
GO:0034984_cellular_response_to_DNA_damage_stimulus	HMGB1	199	100	2.12694	-15.8728	0
GO:0034984_cellular_response_to_DNA_damage_stimulus	REV1	199	100	2.12694	-15.8728	0
GO:0034984_cellular_response_to_DNA_damage_stimulus	TP73	199	100	2.12694	-15.8728	0
GO:0034984_cellular_response_to_DNA_damage_stimulus	SMC1A	199	100	2.12694	-15.8728	0
GO:0034984_cellular_response_to_DNA_damage_stimulus	CHEK2	199	100	2.12694	-15.8728	0
GO:0034984_cellular_response_to_DNA_damage_stimulus	RAD51	199	100	2.12694	-15.8728	0
GO:0034984_cellular_response_to_DNA_damage_stimulus	XRCC2	199	100	2.12694	-15.8728	0
GO:0034984_cellular_response_to_DNA_damage_stimulus	FANCA	199	100	2.12694	-15.8728	0
GO:0034984_cellular_response_to_DNA_damage_stimulus	POLS	199	100	2.12694	-15.8728	0
GO:0034984_cellular_response_to_DNA_damage_stimulus	RNF168	199	100	2.12694	-15.8728	0
GO:0034984_cellular_response_to_DNA_damage_stimulus	BRCA2	199	100	2.12694	-15.8728	0
GO:0034984_cellular_response_to_DNA_damage_stimulus	RFC3	199	100	2.12694	-15.8728	0
GO:0034984_cellular_response_to_DNA_damage_stimulus	MSH3	199	100	2.12694	-15.8728	0
GO:0034984_cellular_response_to_DNA_damage_stimulus	POLA1	199	100	2.12694	-15.8728	0
GO:0034984_cellular_response_to_DNA_damage_stimulus	FOXN3	199	100	2.12694	-15.8728	0
GO:0034984_cellular_response_to_DNA_damage_stimulus	TDG	199	100	2.12694	-15.8728	0
GO:0034984_cellular_response_to_DNA_damage_stimulus	WRNIP1	199	100	2.12694	-15.8728	0
GO:0034984_cellular_response_to_DNA_damage_stimulus	XRCC3	199	100	2.12694	-15.8728	0
GO:0034984_cellular_response_to_DNA_damage_stimulus	ATRIP	199	100	2.12694	-15.8728	0
GO:0034984_cellular_response_to_DNA_damage_stimulus	FANCG	199	100	2.12694	-15.8728	0
GO:0034984_cellular_response_to_DNA_damage_stimulus	TOPBP1	199	100	2.12694	-15.8728	0
GO:0034984_cellular_response_to_DNA_damage_stimulus	DGKZ	199	100	2.12694	-15.8728	0
GO:0034984_cellular_response_to_DNA_damage_stimulus	RPS27L	199	100	2.12694	-15.8728	0
GO:0034984_cellular_response_to_DNA_damage_stimulus	PCNA	199	100	2.12694	-15.8728	0
GO:0034984_cellular_response_to_DNA_damage_stimulus	MRE11A	199	100	2.12694	-15.8728	0
GO:0034984_cellular_response_to_DNA_damage_stimulus	HINFP	199	100	2.12694	-15.8728	0
GO:0034984_cellular_response_to_DNA_damage_stimulus	POLQ	199	100	2.12694	-15.8728	0
GO:0034984_cellular_response_to_DNA_damage_stimulus	PARP1	199	100	2.12694	-15.8728	0
GO:0034984_cellular_response_to_DNA_damage_stimulus	NCOA6	199	100	2.12694	-15.8728	0
GO:0034984_cellular_response_to_DNA_damage_stimulus	UPF1	199	100	2.12694	-15.8728	0
GO:0034984_cellular_response_to_DNA_damage_stimulus	RNF8	199	100	2.12694	-15.8728	0
GO:0006974_response_to_DNA_damage_stimulus	KAT5	218	106	2.05806	-15.5029	0
GO:0006974_response_to_DNA_damage_stimulus	POLE	218	106	2.05806	-15.5029	0
GO:0006974_response_to_DNA_damage_stimulus	BLM	218	106	2.05806	-15.5029	0
GO:0006974_response_to_DNA_damage_stimulus	FEN1	218	106	2.05806	-15.5029	0
GO:0006974_response_to_DNA_damage_stimulus	WRN	218	106	2.05806	-15.5029	0
GO:0006974_response_to_DNA_damage_stimulus	POLD3	218	106	2.05806	-15.5029	0
GO:0006974_response_to_DNA_damage_stimulus	RECQL4	218	106	2.05806	-15.5029	0
GO:0006974_response_to_DNA_damage_stimulus	ERCC5	218	106	2.05806	-15.5029	0
GO:0006974_response_to_DNA_damage_stimulus	RPAIN	218	106	2.05806	-15.5029	0
GO:0006974_response_to_DNA_damage_stimulus	XAB2	218	106	2.05806	-15.5029	0
GO:0006974_response_to_DNA_damage_stimulus	RAD21	218	106	2.05806	-15.5029	0
GO:0006974_response_to_DNA_damage_stimulus	SIRT1	218	106	2.05806	-15.5029	0
GO:0006974_response_to_DNA_damage_stimulus	PHLDA3	218	106	2.05806	-15.5029	0
GO:0006974_response_to_DNA_damage_stimulus	TOP2A	218	106	2.05806	-15.5029	0
GO:0006974_response_to_DNA_damage_stimulus	RAD18	218	106	2.05806	-15.5029	0
GO:0006974_response_to_DNA_damage_stimulus	TERF2IP	218	106	2.05806	-15.5029	0
GO:0006974_response_to_DNA_damage_stimulus	H2AFX	218	106	2.05806	-15.5029	0
GO:0006974_response_to_DNA_damage_stimulus	TYMS	218	106	2.05806	-15.5029	0
GO:0006974_response_to_DNA_damage_stimulus	CHEK1	218	106	2.05806	-15.5029	0
GO:0006974_response_to_DNA_damage_stimulus	DNA2	218	106	2.05806	-15.5029	0
GO:0006974_response_to_DNA_damage_stimulus	XRCC6BP1	218	106	2.05806	-15.5029	0
GO:0006974_response_to_DNA_damage_stimulus	UNG	218	106	2.05806	-15.5029	0
GO:0006974_response_to_DNA_damage_stimulus	RAD51C	218	106	2.05806	-15.5029	0
GO:0006974_response_to_DNA_damage_stimulus	ATXN3	218	106	2.05806	-15.5029	0
GO:0006974_response_to_DNA_damage_stimulus	LIG4	218	106	2.05806	-15.5029	0
GO:0006974_response_to_DNA_damage_stimulus	EEF1E1	218	106	2.05806	-15.5029	0
GO:0006974_response_to_DNA_damage_stimulus	MSH2	218	106	2.05806	-15.5029	0
GO:0006974_response_to_DNA_damage_stimulus	ERCC3	218	106	2.05806	-15.5029	0
GO:0006974_response_to_DNA_damage_stimulus	BRIP1	218	106	2.05806	-15.5029	0
GO:0006974_response_to_DNA_damage_stimulus	MUTYH	218	106	2.05806	-15.5029	0
GO:0006974_response_to_DNA_damage_stimulus	ERCC8	218	106	2.05806	-15.5029	0
GO:0006974_response_to_DNA_damage_stimulus	POLG2	218	106	2.05806	-15.5029	0
GO:0006974_response_to_DNA_damage_stimulus	CEBPG	218	106	2.05806	-15.5029	0
GO:0006974_response_to_DNA_damage_stimulus	RBBP8	218	106	2.05806	-15.5029	0
GO:0006974_response_to_DNA_damage_stimulus	EYA1	218	106	2.05806	-15.5029	0
GO:0006974_response_to_DNA_damage_stimulus	RAD17	218	106	2.05806	-15.5029	0
GO:0006974_response_to_DNA_damage_stimulus	GADD45A	218	106	2.05806	-15.5029	0
GO:0006974_response_to_DNA_damage_stimulus	CCND1	218	106	2.05806	-15.5029	0
GO:0006974_response_to_DNA_damage_stimulus	WDR33	218	106	2.05806	-15.5029	0
GO:0006974_response_to_DNA_damage_stimulus	GTF2H4	218	106	2.05806	-15.5029	0
GO:0006974_response_to_DNA_damage_stimulus	CDKN2D	218	106	2.05806	-15.5029	0
GO:0006974_response_to_DNA_damage_stimulus	CIDEB	218	106	2.05806	-15.5029	0
GO:0006974_response_to_DNA_damage_stimulus	MCM7	218	106	2.05806	-15.5029	0
GO:0006974_response_to_DNA_damage_stimulus	HMGB2	218	106	2.05806	-15.5029	0
GO:0006974_response_to_DNA_damage_stimulus	ASF1A	218	106	2.05806	-15.5029	0
GO:0006974_response_to_DNA_damage_stimulus	RFC5	218	106	2.05806	-15.5029	0
GO:0006974_response_to_DNA_damage_stimulus	PMS1	218	106	2.05806	-15.5029	0
GO:0006974_response_to_DNA_damage_stimulus	LIG1	218	106	2.05806	-15.5029	0
GO:0006974_response_to_DNA_damage_stimulus	RAD51AP1	218	106	2.05806	-15.5029	0
GO:0006974_response_to_DNA_damage_stimulus	CCNA2	218	106	2.05806	-15.5029	0
GO:0006974_response_to_DNA_damage_stimulus	DYRK2	218	106	2.05806	-15.5029	0
GO:0006974_response_to_DNA_damage_stimulus	NAE1	218	106	2.05806	-15.5029	0
GO:0006974_response_to_DNA_damage_stimulus	LIG3	218	106	2.05806	-15.5029	0
GO:0006974_response_to_DNA_damage_stimulus	FAM175A	218	106	2.05806	-15.5029	0
GO:0006974_response_to_DNA_damage_stimulus	RFC4	218	106	2.05806	-15.5029	0
GO:0006974_response_to_DNA_damage_stimulus	MSH5	218	106	2.05806	-15.5029	0
GO:0006974_response_to_DNA_damage_stimulus	TDP1	218	106	2.05806	-15.5029	0
GO:0006974_response_to_DNA_damage_stimulus	GTSE1	218	106	2.05806	-15.5029	0
GO:0006974_response_to_DNA_damage_stimulus	USP1	218	106	2.05806	-15.5029	0
GO:0006974_response_to_DNA_damage_stimulus	RBM38	218	106	2.05806	-15.5029	0
GO:0006974_response_to_DNA_damage_stimulus	PPP1R15A	218	106	2.05806	-15.5029	0
GO:0006974_response_to_DNA_damage_stimulus	FANCC	218	106	2.05806	-15.5029	0
GO:0006974_response_to_DNA_damage_stimulus	UBE2N	218	106	2.05806	-15.5029	0
GO:0006974_response_to_DNA_damage_stimulus	MEN1	218	106	2.05806	-15.5029	0
GO:0006974_response_to_DNA_damage_stimulus	RAD9A	218	106	2.05806	-15.5029	0
GO:0006974_response_to_DNA_damage_stimulus	RAD23A	218	106	2.05806	-15.5029	0
GO:0006974_response_to_DNA_damage_stimulus	UIMC1	218	106	2.05806	-15.5029	0
GO:0006974_response_to_DNA_damage_stimulus	POLD1	218	106	2.05806	-15.5029	0
GO:0006974_response_to_DNA_damage_stimulus	POLE2	218	106	2.05806	-15.5029	0
GO:0006974_response_to_DNA_damage_stimulus	EYA3	218	106	2.05806	-15.5029	0
GO:0006974_response_to_DNA_damage_stimulus	RBM14	218	106	2.05806	-15.5029	0
GO:0006974_response_to_DNA_damage_stimulus	HMGB1	218	106	2.05806	-15.5029	0
GO:0006974_response_to_DNA_damage_stimulus	REV1	218	106	2.05806	-15.5029	0
GO:0006974_response_to_DNA_damage_stimulus	TP73	218	106	2.05806	-15.5029	0
GO:0006974_response_to_DNA_damage_stimulus	SMC1A	218	106	2.05806	-15.5029	0
GO:0006974_response_to_DNA_damage_stimulus	CHEK2	218	106	2.05806	-15.5029	0
GO:0006974_response_to_DNA_damage_stimulus	BAZ1B	218	106	2.05806	-15.5029	0
GO:0006974_response_to_DNA_damage_stimulus	RAD51	218	106	2.05806	-15.5029	0
GO:0006974_response_to_DNA_damage_stimulus	GNL1	218	106	2.05806	-15.5029	0
GO:0006974_response_to_DNA_damage_stimulus	XRCC2	218	106	2.05806	-15.5029	0
GO:0006974_response_to_DNA_damage_stimulus	FANCA	218	106	2.05806	-15.5029	0
GO:0006974_response_to_DNA_damage_stimulus	POLS	218	106	2.05806	-15.5029	0
GO:0006974_response_to_DNA_damage_stimulus	RNF168	218	106	2.05806	-15.5029	0
GO:0006974_response_to_DNA_damage_stimulus	BRCA2	218	106	2.05806	-15.5029	0
GO:0006974_response_to_DNA_damage_stimulus	RFC3	218	106	2.05806	-15.5029	0
GO:0006974_response_to_DNA_damage_stimulus	MSH3	218	106	2.05806	-15.5029	0
GO:0006974_response_to_DNA_damage_stimulus	POLA1	218	106	2.05806	-15.5029	0
GO:0006974_response_to_DNA_damage_stimulus	FOXN3	218	106	2.05806	-15.5029	0
GO:0006974_response_to_DNA_damage_stimulus	TDG	218	106	2.05806	-15.5029	0
GO:0006974_response_to_DNA_damage_stimulus	WRNIP1	218	106	2.05806	-15.5029	0
GO:0006974_response_to_DNA_damage_stimulus	XRCC3	218	106	2.05806	-15.5029	0
GO:0006974_response_to_DNA_damage_stimulus	ATRIP	218	106	2.05806	-15.5029	0
GO:0006974_response_to_DNA_damage_stimulus	FANCG	218	106	2.05806	-15.5029	0
GO:0006974_response_to_DNA_damage_stimulus	TOPBP1	218	106	2.05806	-15.5029	0
GO:0006974_response_to_DNA_damage_stimulus	MRPS26	218	106	2.05806	-15.5029	0
GO:0006974_response_to_DNA_damage_stimulus	DGKZ	218	106	2.05806	-15.5029	0
GO:0006974_response_to_DNA_damage_stimulus	RPS27L	218	106	2.05806	-15.5029	0
GO:0006974_response_to_DNA_damage_stimulus	PCNA	218	106	2.05806	-15.5029	0
GO:0006974_response_to_DNA_damage_stimulus	MRE11A	218	106	2.05806	-15.5029	0
GO:0006974_response_to_DNA_damage_stimulus	HINFP	218	106	2.05806	-15.5029	0
GO:0006974_response_to_DNA_damage_stimulus	POLQ	218	106	2.05806	-15.5029	0
GO:0006974_response_to_DNA_damage_stimulus	BARD1	218	106	2.05806	-15.5029	0
GO:0006974_response_to_DNA_damage_stimulus	PARP1	218	106	2.05806	-15.5029	0
GO:0006974_response_to_DNA_damage_stimulus	NCOA6	218	106	2.05806	-15.5029	0
GO:0006974_response_to_DNA_damage_stimulus	UPF1	218	106	2.05806	-15.5029	0
GO:0006974_response_to_DNA_damage_stimulus	RNF8	218	106	2.05806	-15.5029	0
GO:0006281_DNA_repair	KAT5	161	85	2.23461	-15.2044	0
GO:0006281_DNA_repair	POLE	161	85	2.23461	-15.2044	0
GO:0006281_DNA_repair	BLM	161	85	2.23461	-15.2044	0
GO:0006281_DNA_repair	MSH5	161	85	2.23461	-15.2044	0
GO:0006281_DNA_repair	TDP1	161	85	2.23461	-15.2044	0
GO:0006281_DNA_repair	POLD3	161	85	2.23461	-15.2044	0
GO:0006281_DNA_repair	WRN	161	85	2.23461	-15.2044	0
GO:0006281_DNA_repair	FEN1	161	85	2.23461	-15.2044	0
GO:0006281_DNA_repair	RECQL4	161	85	2.23461	-15.2044	0
GO:0006281_DNA_repair	RPAIN	161	85	2.23461	-15.2044	0
GO:0006281_DNA_repair	ERCC5	161	85	2.23461	-15.2044	0
GO:0006281_DNA_repair	XAB2	161	85	2.23461	-15.2044	0
GO:0006281_DNA_repair	RAD21	161	85	2.23461	-15.2044	0
GO:0006281_DNA_repair	USP1	161	85	2.23461	-15.2044	0
GO:0006281_DNA_repair	SIRT1	161	85	2.23461	-15.2044	0
GO:0006281_DNA_repair	FANCC	161	85	2.23461	-15.2044	0
GO:0006281_DNA_repair	RAD18	161	85	2.23461	-15.2044	0
GO:0006281_DNA_repair	MEN1	161	85	2.23461	-15.2044	0
GO:0006281_DNA_repair	TOP2A	161	85	2.23461	-15.2044	0
GO:0006281_DNA_repair	UBE2N	161	85	2.23461	-15.2044	0
GO:0006281_DNA_repair	RAD9A	161	85	2.23461	-15.2044	0
GO:0006281_DNA_repair	TYMS	161	85	2.23461	-15.2044	0
GO:0006281_DNA_repair	UIMC1	161	85	2.23461	-15.2044	0
GO:0006281_DNA_repair	H2AFX	161	85	2.23461	-15.2044	0
GO:0006281_DNA_repair	RAD23A	161	85	2.23461	-15.2044	0
GO:0006281_DNA_repair	DNA2	161	85	2.23461	-15.2044	0
GO:0006281_DNA_repair	POLE2	161	85	2.23461	-15.2044	0
GO:0006281_DNA_repair	POLD1	161	85	2.23461	-15.2044	0
GO:0006281_DNA_repair	XRCC6BP1	161	85	2.23461	-15.2044	0
GO:0006281_DNA_repair	UNG	161	85	2.23461	-15.2044	0
GO:0006281_DNA_repair	EYA3	161	85	2.23461	-15.2044	0
GO:0006281_DNA_repair	RBM14	161	85	2.23461	-15.2044	0
GO:0006281_DNA_repair	HMGB1	161	85	2.23461	-15.2044	0
GO:0006281_DNA_repair	RAD51C	161	85	2.23461	-15.2044	0
GO:0006281_DNA_repair	LIG4	161	85	2.23461	-15.2044	0
GO:0006281_DNA_repair	ATXN3	161	85	2.23461	-15.2044	0
GO:0006281_DNA_repair	TP73	161	85	2.23461	-15.2044	0
GO:0006281_DNA_repair	REV1	161	85	2.23461	-15.2044	0
GO:0006281_DNA_repair	SMC1A	161	85	2.23461	-15.2044	0
GO:0006281_DNA_repair	MSH2	161	85	2.23461	-15.2044	0
GO:0006281_DNA_repair	ERCC3	161	85	2.23461	-15.2044	0
GO:0006281_DNA_repair	BRIP1	161	85	2.23461	-15.2044	0
GO:0006281_DNA_repair	MUTYH	161	85	2.23461	-15.2044	0
GO:0006281_DNA_repair	RAD51	161	85	2.23461	-15.2044	0
GO:0006281_DNA_repair	XRCC2	161	85	2.23461	-15.2044	0
GO:0006281_DNA_repair	POLG2	161	85	2.23461	-15.2044	0
GO:0006281_DNA_repair	ERCC8	161	85	2.23461	-15.2044	0
GO:0006281_DNA_repair	FANCA	161	85	2.23461	-15.2044	0
GO:0006281_DNA_repair	POLS	161	85	2.23461	-15.2044	0
GO:0006281_DNA_repair	CEBPG	161	85	2.23461	-15.2044	0
GO:0006281_DNA_repair	RNF168	161	85	2.23461	-15.2044	0
GO:0006281_DNA_repair	RBBP8	161	85	2.23461	-15.2044	0
GO:0006281_DNA_repair	EYA1	161	85	2.23461	-15.2044	0
GO:0006281_DNA_repair	RFC3	161	85	2.23461	-15.2044	0
GO:0006281_DNA_repair	BRCA2	161	85	2.23461	-15.2044	0
GO:0006281_DNA_repair	RAD17	161	85	2.23461	-15.2044	0
GO:0006281_DNA_repair	MSH3	161	85	2.23461	-15.2044	0
GO:0006281_DNA_repair	GADD45A	161	85	2.23461	-15.2044	0
GO:0006281_DNA_repair	POLA1	161	85	2.23461	-15.2044	0
GO:0006281_DNA_repair	GTF2H4	161	85	2.23461	-15.2044	0
GO:0006281_DNA_repair	WDR33	161	85	2.23461	-15.2044	0
GO:0006281_DNA_repair	CDKN2D	161	85	2.23461	-15.2044	0
GO:0006281_DNA_repair	WRNIP1	161	85	2.23461	-15.2044	0
GO:0006281_DNA_repair	TDG	161	85	2.23461	-15.2044	0
GO:0006281_DNA_repair	XRCC3	161	85	2.23461	-15.2044	0
GO:0006281_DNA_repair	FANCG	161	85	2.23461	-15.2044	0
GO:0006281_DNA_repair	TOPBP1	161	85	2.23461	-15.2044	0
GO:0006281_DNA_repair	HMGB2	161	85	2.23461	-15.2044	0
GO:0006281_DNA_repair	ASF1A	161	85	2.23461	-15.2044	0
GO:0006281_DNA_repair	RFC5	161	85	2.23461	-15.2044	0
GO:0006281_DNA_repair	PMS1	161	85	2.23461	-15.2044	0
GO:0006281_DNA_repair	LIG1	161	85	2.23461	-15.2044	0
GO:0006281_DNA_repair	RPS27L	161	85	2.23461	-15.2044	0
GO:0006281_DNA_repair	RAD51AP1	161	85	2.23461	-15.2044	0
GO:0006281_DNA_repair	MRE11A	161	85	2.23461	-15.2044	0
GO:0006281_DNA_repair	PCNA	161	85	2.23461	-15.2044	0
GO:0006281_DNA_repair	HINFP	161	85	2.23461	-15.2044	0
GO:0006281_DNA_repair	POLQ	161	85	2.23461	-15.2044	0
GO:0006281_DNA_repair	PARP1	161	85	2.23461	-15.2044	0
GO:0006281_DNA_repair	LIG3	161	85	2.23461	-15.2044	0
GO:0006281_DNA_repair	NCOA6	161	85	2.23461	-15.2044	0
GO:0006281_DNA_repair	FAM175A	161	85	2.23461	-15.2044	0
GO:0006281_DNA_repair	UPF1	161	85	2.23461	-15.2044	0
GO:0006281_DNA_repair	RNF8	161	85	2.23461	-15.2044	0
GO:0006281_DNA_repair	RFC4	161	85	2.23461	-15.2044	0
GO:0006260_DNA_replication	POT1	141	77	2.31142	-14.8935	0
GO:0006260_DNA_replication	POLE	141	77	2.31142	-14.8935	0
GO:0006260_DNA_replication	BLM	141	77	2.31142	-14.8935	0
GO:0006260_DNA_replication	HMGA1	141	77	2.31142	-14.8935	0
GO:0006260_DNA_replication	FEN1	141	77	2.31142	-14.8935	0
GO:0006260_DNA_replication	WRN	141	77	2.31142	-14.8935	0
GO:0006260_DNA_replication	POLD3	141	77	2.31142	-14.8935	0
GO:0006260_DNA_replication	RPAIN	141	77	2.31142	-14.8935	0
GO:0006260_DNA_replication	RFC1	141	77	2.31142	-14.8935	0
GO:0006260_DNA_replication	ORC1L	141	77	2.31142	-14.8935	0
GO:0006260_DNA_replication	S100A11	141	77	2.31142	-14.8935	0
GO:0006260_DNA_replication	TBRG1	141	77	2.31142	-14.8935	0
GO:0006260_DNA_replication	MCM5	141	77	2.31142	-14.8935	0
GO:0006260_DNA_replication	MCM3AP	141	77	2.31142	-14.8935	0
GO:0006260_DNA_replication	SIRT1	141	77	2.31142	-14.8935	0
GO:0006260_DNA_replication	TOP2A	141	77	2.31142	-14.8935	0
GO:0006260_DNA_replication	MCM6	141	77	2.31142	-14.8935	0
GO:0006260_DNA_replication	RNASEH2A	141	77	2.31142	-14.8935	0
GO:0006260_DNA_replication	RAD9A	141	77	2.31142	-14.8935	0
GO:0006260_DNA_replication	TERF2IP	141	77	2.31142	-14.8935	0
GO:0006260_DNA_replication	TYMS	141	77	2.31142	-14.8935	0
GO:0006260_DNA_replication	DNA2	141	77	2.31142	-14.8935	0
GO:0006260_DNA_replication	POLD1	141	77	2.31142	-14.8935	0
GO:0006260_DNA_replication	REPIN1	141	77	2.31142	-14.8935	0
GO:0006260_DNA_replication	DKC1	141	77	2.31142	-14.8935	0
GO:0006260_DNA_replication	RBM14	141	77	2.31142	-14.8935	0
GO:0006260_DNA_replication	MCM4	141	77	2.31142	-14.8935	0
GO:0006260_DNA_replication	HMGB1	141	77	2.31142	-14.8935	0
GO:0006260_DNA_replication	RRM1	141	77	2.31142	-14.8935	0
GO:0006260_DNA_replication	ING5	141	77	2.31142	-14.8935	0
GO:0006260_DNA_replication	GMNN	141	77	2.31142	-14.8935	0
GO:0006260_DNA_replication	REV1	141	77	2.31142	-14.8935	0
GO:0006260_DNA_replication	TERF2	141	77	2.31142	-14.8935	0
GO:0006260_DNA_replication	RRM2	141	77	2.31142	-14.8935	0
GO:0006260_DNA_replication	POLE3	141	77	2.31142	-14.8935	0
GO:0006260_DNA_replication	POLA2	141	77	2.31142	-14.8935	0
GO:0006260_DNA_replication	POLD4	141	77	2.31142	-14.8935	0
GO:0006260_DNA_replication	RAD51	141	77	2.31142	-14.8935	0
GO:0006260_DNA_replication	NOL8	141	77	2.31142	-14.8935	0
GO:0006260_DNA_replication	MCM2	141	77	2.31142	-14.8935	0
GO:0006260_DNA_replication	ORC4L	141	77	2.31142	-14.8935	0
GO:0006260_DNA_replication	TFAM	141	77	2.31142	-14.8935	0
GO:0006260_DNA_replication	POLG2	141	77	2.31142	-14.8935	0
GO:0006260_DNA_replication	ORC2L	141	77	2.31142	-14.8935	0
GO:0006260_DNA_replication	CDC45L	141	77	2.31142	-14.8935	0
GO:0006260_DNA_replication	MCM3	141	77	2.31142	-14.8935	0
GO:0006260_DNA_replication	NASP	141	77	2.31142	-14.8935	0
GO:0006260_DNA_replication	DUT	141	77	2.31142	-14.8935	0
GO:0006260_DNA_replication	TNKS1BP1	141	77	2.31142	-14.8935	0
GO:0006260_DNA_replication	PTMS	141	77	2.31142	-14.8935	0
GO:0006260_DNA_replication	RBMS1	141	77	2.31142	-14.8935	0
GO:0006260_DNA_replication	RFC3	141	77	2.31142	-14.8935	0
GO:0006260_DNA_replication	RAD17	141	77	2.31142	-14.8935	0
GO:0006260_DNA_replication	PRIM1	141	77	2.31142	-14.8935	0
GO:0006260_DNA_replication	POLA1	141	77	2.31142	-14.8935	0
GO:0006260_DNA_replication	CDKN2D	141	77	2.31142	-14.8935	0
GO:0006260_DNA_replication	WRNIP1	141	77	2.31142	-14.8935	0
GO:0006260_DNA_replication	PRIM2	141	77	2.31142	-14.8935	0
GO:0006260_DNA_replication	SHC1	141	77	2.31142	-14.8935	0
GO:0006260_DNA_replication	ACD	141	77	2.31142	-14.8935	0
GO:0006260_DNA_replication	MYST2	141	77	2.31142	-14.8935	0
GO:0006260_DNA_replication	MCM7	141	77	2.31142	-14.8935	0
GO:0006260_DNA_replication	KRT7	141	77	2.31142	-14.8935	0
GO:0006260_DNA_replication	HMGB2	141	77	2.31142	-14.8935	0
GO:0006260_DNA_replication	TERT	141	77	2.31142	-14.8935	0
GO:0006260_DNA_replication	RFC5	141	77	2.31142	-14.8935	0
GO:0006260_DNA_replication	CDT1	141	77	2.31142	-14.8935	0
GO:0006260_DNA_replication	RPA2	141	77	2.31142	-14.8935	0
GO:0006260_DNA_replication	MRE11A	141	77	2.31142	-14.8935	0
GO:0006260_DNA_replication	GLI2	141	77	2.31142	-14.8935	0
GO:0006260_DNA_replication	DBF4	141	77	2.31142	-14.8935	0
GO:0006260_DNA_replication	NAE1	141	77	2.31142	-14.8935	0
GO:0006260_DNA_replication	SET	141	77	2.31142	-14.8935	0
GO:0006260_DNA_replication	NCOA6	141	77	2.31142	-14.8935	0
GO:0006260_DNA_replication	UPF1	141	77	2.31142	-14.8935	0
GO:0006260_DNA_replication	ORC3L	141	77	2.31142	-14.8935	0
GO:0006260_DNA_replication	RFC4	141	77	2.31142	-14.8935	0
GO:0007049_cell_cycle	CEP76	444	178	1.69686	-14.8397	0
GO:0007049_cell_cycle	CDC2L5	444	178	1.69686	-14.8397	0
GO:0007049_cell_cycle	POLE	444	178	1.69686	-14.8397	0
GO:0007049_cell_cycle	NCAPG	444	178	1.69686	-14.8397	0
GO:0007049_cell_cycle	BLM	444	178	1.69686	-14.8397	0
GO:0007049_cell_cycle	CENPE	444	178	1.69686	-14.8397	0
GO:0007049_cell_cycle	CDK6	444	178	1.69686	-14.8397	0
GO:0007049_cell_cycle	SMC3	444	178	1.69686	-14.8397	0
GO:0007049_cell_cycle	HDAC4	444	178	1.69686	-14.8397	0
GO:0007049_cell_cycle	SMC2	444	178	1.69686	-14.8397	0
GO:0007049_cell_cycle	CREB3	444	178	1.69686	-14.8397	0
GO:0007049_cell_cycle	CDCA8	444	178	1.69686	-14.8397	0
GO:0007049_cell_cycle	RAD21	444	178	1.69686	-14.8397	0
GO:0007049_cell_cycle	PTPRC	444	178	1.69686	-14.8397	0
GO:0007049_cell_cycle	SEH1L	444	178	1.69686	-14.8397	0
GO:0007049_cell_cycle	ANAPC10	444	178	1.69686	-14.8397	0
GO:0007049_cell_cycle	TAF1	444	178	1.69686	-14.8397	0
GO:0007049_cell_cycle	AHR	444	178	1.69686	-14.8397	0
GO:0007049_cell_cycle	GFI1	444	178	1.69686	-14.8397	0
GO:0007049_cell_cycle	CHEK1	444	178	1.69686	-14.8397	0
GO:0007049_cell_cycle	H2AFX	444	178	1.69686	-14.8397	0
GO:0007049_cell_cycle	MYC	444	178	1.69686	-14.8397	0
GO:0007049_cell_cycle	CDK5RAP3	444	178	1.69686	-14.8397	0
GO:0007049_cell_cycle	BUB3	444	178	1.69686	-14.8397	0
GO:0007049_cell_cycle	NCAPH	444	178	1.69686	-14.8397	0
GO:0007049_cell_cycle	NUSAP1	444	178	1.69686	-14.8397	0
GO:0007049_cell_cycle	GMNN	444	178	1.69686	-14.8397	0
GO:0007049_cell_cycle	ACVR1	444	178	1.69686	-14.8397	0
GO:0007049_cell_cycle	JMY	444	178	1.69686	-14.8397	0
GO:0007049_cell_cycle	NOLC1	444	178	1.69686	-14.8397	0
GO:0007049_cell_cycle	HCFC1	444	178	1.69686	-14.8397	0
GO:0007049_cell_cycle	ERCC3	444	178	1.69686	-14.8397	0
GO:0007049_cell_cycle	NIPBL	444	178	1.69686	-14.8397	0
GO:0007049_cell_cycle	FBXO5	444	178	1.69686	-14.8397	0
GO:0007049_cell_cycle	BRIP1	444	178	1.69686	-14.8397	0
GO:0007049_cell_cycle	PKMYT1	444	178	1.69686	-14.8397	0
GO:0007049_cell_cycle	PDS5B	444	178	1.69686	-14.8397	0
GO:0007049_cell_cycle	ILF3	444	178	1.69686	-14.8397	0
GO:0007049_cell_cycle	HDAC6	444	178	1.69686	-14.8397	0
GO:0007049_cell_cycle	DTYMK	444	178	1.69686	-14.8397	0
GO:0007049_cell_cycle	CCNE2	444	178	1.69686	-14.8397	0
GO:0007049_cell_cycle	RCC1	444	178	1.69686	-14.8397	0
GO:0007049_cell_cycle	MCM2	444	178	1.69686	-14.8397	0
GO:0007049_cell_cycle	KIAA0892	444	178	1.69686	-14.8397	0
GO:0007049_cell_cycle	CEP110	444	178	1.69686	-14.8397	0
GO:0007049_cell_cycle	CETN3	444	178	1.69686	-14.8397	0
GO:0007049_cell_cycle	ZW10	444	178	1.69686	-14.8397	0
GO:0007049_cell_cycle	KIF15	444	178	1.69686	-14.8397	0
GO:0007049_cell_cycle	RBBP8	444	178	1.69686	-14.8397	0
GO:0007049_cell_cycle	ADAM17	444	178	1.69686	-14.8397	0
GO:0007049_cell_cycle	RAD17	444	178	1.69686	-14.8397	0
GO:0007049_cell_cycle	GADD45A	444	178	1.69686	-14.8397	0
GO:0007049_cell_cycle	CCND1	444	178	1.69686	-14.8397	0
GO:0007049_cell_cycle	BCCIP	444	178	1.69686	-14.8397	0
GO:0007049_cell_cycle	CDKN2D	444	178	1.69686	-14.8397	0
GO:0007049_cell_cycle	KATNA1	444	178	1.69686	-14.8397	0
GO:0007049_cell_cycle	AFAP1L2	444	178	1.69686	-14.8397	0
GO:0007049_cell_cycle	KHDRBS1	444	178	1.69686	-14.8397	0
GO:0007049_cell_cycle	RAN	444	178	1.69686	-14.8397	0
GO:0007049_cell_cycle	NEK2	444	178	1.69686	-14.8397	0
GO:0007049_cell_cycle	BUB1	444	178	1.69686	-14.8397	0
GO:0007049_cell_cycle	CCNA2	444	178	1.69686	-14.8397	0
GO:0007049_cell_cycle	OSGIN2	444	178	1.69686	-14.8397	0
GO:0007049_cell_cycle	MLF1	444	178	1.69686	-14.8397	0
GO:0007049_cell_cycle	STK11	444	178	1.69686	-14.8397	0
GO:0007049_cell_cycle	NAE1	444	178	1.69686	-14.8397	0
GO:0007049_cell_cycle	INHBA	444	178	1.69686	-14.8397	0
GO:0007049_cell_cycle	ANAPC4	444	178	1.69686	-14.8397	0
GO:0007049_cell_cycle	LIG3	444	178	1.69686	-14.8397	0
GO:0007049_cell_cycle	WDR6	444	178	1.69686	-14.8397	0
GO:0007049_cell_cycle	RB1	444	178	1.69686	-14.8397	0
GO:0007049_cell_cycle	FAM175A	444	178	1.69686	-14.8397	0
GO:0007049_cell_cycle	RASSF1	444	178	1.69686	-14.8397	0
GO:0007049_cell_cycle	NCAPD3	444	178	1.69686	-14.8397	0
GO:0007049_cell_cycle	YEATS4	444	178	1.69686	-14.8397	0
GO:0007049_cell_cycle	MSH5	444	178	1.69686	-14.8397	0
GO:0007049_cell_cycle	GTSE1	444	178	1.69686	-14.8397	0
GO:0007049_cell_cycle	TGFB2	444	178	1.69686	-14.8397	0
GO:0007049_cell_cycle	CKS2	444	178	1.69686	-14.8397	0
GO:0007049_cell_cycle	TUBE1	444	178	1.69686	-14.8397	0
GO:0007049_cell_cycle	MAD2L1	444	178	1.69686	-14.8397	0
GO:0007049_cell_cycle	NCAPD2	444	178	1.69686	-14.8397	0
GO:0007049_cell_cycle	SIK1	444	178	1.69686	-14.8397	0
GO:0007049_cell_cycle	FAM33A	444	178	1.69686	-14.8397	0
GO:0007049_cell_cycle	RBM38	444	178	1.69686	-14.8397	0
GO:0007049_cell_cycle	TBRG1	444	178	1.69686	-14.8397	0
GO:0007049_cell_cycle	FOXO4	444	178	1.69686	-14.8397	0
GO:0007049_cell_cycle	SH3BP4	444	178	1.69686	-14.8397	0
GO:0007049_cell_cycle	PPP1R15A	444	178	1.69686	-14.8397	0
GO:0007049_cell_cycle	NEK6	444	178	1.69686	-14.8397	0
GO:0007049_cell_cycle	CDCA5	444	178	1.69686	-14.8397	0
GO:0007049_cell_cycle	RAD54L	444	178	1.69686	-14.8397	0
GO:0007049_cell_cycle	DSCC1	444	178	1.69686	-14.8397	0
GO:0007049_cell_cycle	MEN1	444	178	1.69686	-14.8397	0
GO:0007049_cell_cycle	KIFC1	444	178	1.69686	-14.8397	0
GO:0007049_cell_cycle	RAD9A	444	178	1.69686	-14.8397	0
GO:0007049_cell_cycle	UIMC1	444	178	1.69686	-14.8397	0
GO:0007049_cell_cycle	RAD51L3	444	178	1.69686	-14.8397	0
GO:0007049_cell_cycle	POLD1	444	178	1.69686	-14.8397	0
GO:0007049_cell_cycle	MAD2L2	444	178	1.69686	-14.8397	0
GO:0007049_cell_cycle	PBRM1	444	178	1.69686	-14.8397	0
GO:0007049_cell_cycle	MPHOSPH9	444	178	1.69686	-14.8397	0
GO:0007049_cell_cycle	TCF3	444	178	1.69686	-14.8397	0
GO:0007049_cell_cycle	CDC25A	444	178	1.69686	-14.8397	0
GO:0007049_cell_cycle	ANAPC5	444	178	1.69686	-14.8397	0
GO:0007049_cell_cycle	CEP72	444	178	1.69686	-14.8397	0
GO:0007049_cell_cycle	PPP2R3B	444	178	1.69686	-14.8397	0
GO:0007049_cell_cycle	MADD	444	178	1.69686	-14.8397	0
GO:0007049_cell_cycle	HERC5	444	178	1.69686	-14.8397	0
GO:0007049_cell_cycle	BUB1B	444	178	1.69686	-14.8397	0
GO:0007049_cell_cycle	FOXC1	444	178	1.69686	-14.8397	0
GO:0007049_cell_cycle	SMC1A	444	178	1.69686	-14.8397	0
GO:0007049_cell_cycle	SMAD3	444	178	1.69686	-14.8397	0
GO:0007049_cell_cycle	AIF1	444	178	1.69686	-14.8397	0
GO:0007049_cell_cycle	CHEK2	444	178	1.69686	-14.8397	0
GO:0007049_cell_cycle	DDX11	444	178	1.69686	-14.8397	0
GO:0007049_cell_cycle	RAD51	444	178	1.69686	-14.8397	0
GO:0007049_cell_cycle	XRCC2	444	178	1.69686	-14.8397	0
GO:0007049_cell_cycle	CDKN2B	444	178	1.69686	-14.8397	0
GO:0007049_cell_cycle	SASS6	444	178	1.69686	-14.8397	0
GO:0007049_cell_cycle	CDC45L	444	178	1.69686	-14.8397	0
GO:0007049_cell_cycle	EGFR	444	178	1.69686	-14.8397	0
GO:0007049_cell_cycle	CCNT1	444	178	1.69686	-14.8397	0
GO:0007049_cell_cycle	NPAT	444	178	1.69686	-14.8397	0
GO:0007049_cell_cycle	NASP	444	178	1.69686	-14.8397	0
GO:0007049_cell_cycle	DMC1	444	178	1.69686	-14.8397	0
GO:0007049_cell_cycle	DDB1	444	178	1.69686	-14.8397	0
GO:0007049_cell_cycle	POLS	444	178	1.69686	-14.8397	0
GO:0007049_cell_cycle	CUL5	444	178	1.69686	-14.8397	0
GO:0007049_cell_cycle	NDC80	444	178	1.69686	-14.8397	0
GO:0007049_cell_cycle	CUL4A	444	178	1.69686	-14.8397	0
GO:0007049_cell_cycle	LATS1	444	178	1.69686	-14.8397	0
GO:0007049_cell_cycle	TIMELESS	444	178	1.69686	-14.8397	0
GO:0007049_cell_cycle	CDC25C	444	178	1.69686	-14.8397	0
GO:0007049_cell_cycle	BRCA2	444	178	1.69686	-14.8397	0
GO:0007049_cell_cycle	FOXN3	444	178	1.69686	-14.8397	0
GO:0007049_cell_cycle	POLA1	444	178	1.69686	-14.8397	0
GO:0007049_cell_cycle	UHRF2	444	178	1.69686	-14.8397	0
GO:0007049_cell_cycle	CDC23	444	178	1.69686	-14.8397	0
GO:0007049_cell_cycle	SKP2	444	178	1.69686	-14.8397	0
GO:0007049_cell_cycle	CUL3	444	178	1.69686	-14.8397	0
GO:0007049_cell_cycle	KIF2C	444	178	1.69686	-14.8397	0
GO:0007049_cell_cycle	MPHOSPH8	444	178	1.69686	-14.8397	0
GO:0007049_cell_cycle	CCNT2	444	178	1.69686	-14.8397	0
GO:0007049_cell_cycle	ATRIP	444	178	1.69686	-14.8397	0
GO:0007049_cell_cycle	TTK	444	178	1.69686	-14.8397	0
GO:0007049_cell_cycle	FANCG	444	178	1.69686	-14.8397	0
GO:0007049_cell_cycle	PPP5C	444	178	1.69686	-14.8397	0
GO:0007049_cell_cycle	KRT7	444	178	1.69686	-14.8397	0
GO:0007049_cell_cycle	KIF22	444	178	1.69686	-14.8397	0
GO:0007049_cell_cycle	CDT1	444	178	1.69686	-14.8397	0
GO:0007049_cell_cycle	DGKZ	444	178	1.69686	-14.8397	0
GO:0007049_cell_cycle	RHOB	444	178	1.69686	-14.8397	0
GO:0007049_cell_cycle	KIF11	444	178	1.69686	-14.8397	0
GO:0007049_cell_cycle	MPHOSPH6	444	178	1.69686	-14.8397	0
GO:0007049_cell_cycle	RPS27L	444	178	1.69686	-14.8397	0
GO:0007049_cell_cycle	IL12A	444	178	1.69686	-14.8397	0
GO:0007049_cell_cycle	MRE11A	444	178	1.69686	-14.8397	0
GO:0007049_cell_cycle	CTCF	444	178	1.69686	-14.8397	0
GO:0007049_cell_cycle	AKAP8	444	178	1.69686	-14.8397	0
GO:0007049_cell_cycle	KLHDC3	444	178	1.69686	-14.8397	0
GO:0007049_cell_cycle	SPHK1	444	178	1.69686	-14.8397	0
GO:0007049_cell_cycle	HINFP	444	178	1.69686	-14.8397	0
GO:0007049_cell_cycle	CDC7	444	178	1.69686	-14.8397	0
GO:0007049_cell_cycle	PPP6C	444	178	1.69686	-14.8397	0
GO:0007049_cell_cycle	DBF4	444	178	1.69686	-14.8397	0
GO:0007049_cell_cycle	BARD1	444	178	1.69686	-14.8397	0
GO:0007049_cell_cycle	CDC2L1	444	178	1.69686	-14.8397	0
GO:0007049_cell_cycle	ZWINT	444	178	1.69686	-14.8397	0
GO:0007049_cell_cycle	STMN1	444	178	1.69686	-14.8397	0
GO:0007049_cell_cycle	MDM4	444	178	1.69686	-14.8397	0
GO:0007049_cell_cycle	UPF1	444	178	1.69686	-14.8397	0
GO:0007049_cell_cycle	KNTC1	444	178	1.69686	-14.8397	0
GO:0007049_cell_cycle	CCND3	444	178	1.69686	-14.8397	0
GO:0007049_cell_cycle	HSPA2	444	178	1.69686	-14.8397	0
GO:0007049_cell_cycle	TARDBP	444	178	1.69686	-14.8397	0
GO:0007049_cell_cycle	CDKN1A	444	178	1.69686	-14.8397	0
GO:0007049_cell_cycle	NPM1	444	178	1.69686	-14.8397	0
GO:0022402_cell_cycle_process	CEP76	316	130	1.74126	-11.8502	0
GO:0022402_cell_cycle_process	CDC2L5	316	130	1.74126	-11.8502	0
GO:0022402_cell_cycle_process	POLE	316	130	1.74126	-11.8502	0
GO:0022402_cell_cycle_process	BLM	316	130	1.74126	-11.8502	0
GO:0022402_cell_cycle_process	NCAPG	316	130	1.74126	-11.8502	0
GO:0022402_cell_cycle_process	CDK6	316	130	1.74126	-11.8502	0
GO:0022402_cell_cycle_process	CENPE	316	130	1.74126	-11.8502	0
GO:0022402_cell_cycle_process	SMC3	316	130	1.74126	-11.8502	0
GO:0022402_cell_cycle_process	SMC2	316	130	1.74126	-11.8502	0
GO:0022402_cell_cycle_process	CDCA8	316	130	1.74126	-11.8502	0
GO:0022402_cell_cycle_process	RAD21	316	130	1.74126	-11.8502	0
GO:0022402_cell_cycle_process	PTPRC	316	130	1.74126	-11.8502	0
GO:0022402_cell_cycle_process	SEH1L	316	130	1.74126	-11.8502	0
GO:0022402_cell_cycle_process	ANAPC10	316	130	1.74126	-11.8502	0
GO:0022402_cell_cycle_process	TAF1	316	130	1.74126	-11.8502	0
GO:0022402_cell_cycle_process	GFI1	316	130	1.74126	-11.8502	0
GO:0022402_cell_cycle_process	CHEK1	316	130	1.74126	-11.8502	0
GO:0022402_cell_cycle_process	MYC	316	130	1.74126	-11.8502	0
GO:0022402_cell_cycle_process	BUB3	316	130	1.74126	-11.8502	0
GO:0022402_cell_cycle_process	NCAPH	316	130	1.74126	-11.8502	0
GO:0022402_cell_cycle_process	NUSAP1	316	130	1.74126	-11.8502	0
GO:0022402_cell_cycle_process	ACVR1	316	130	1.74126	-11.8502	0
GO:0022402_cell_cycle_process	NOLC1	316	130	1.74126	-11.8502	0
GO:0022402_cell_cycle_process	JMY	316	130	1.74126	-11.8502	0
GO:0022402_cell_cycle_process	FBXO5	316	130	1.74126	-11.8502	0
GO:0022402_cell_cycle_process	NIPBL	316	130	1.74126	-11.8502	0
GO:0022402_cell_cycle_process	PKMYT1	316	130	1.74126	-11.8502	0
GO:0022402_cell_cycle_process	PDS5B	316	130	1.74126	-11.8502	0
GO:0022402_cell_cycle_process	ILF3	316	130	1.74126	-11.8502	0
GO:0022402_cell_cycle_process	RCC1	316	130	1.74126	-11.8502	0
GO:0022402_cell_cycle_process	KIAA0892	316	130	1.74126	-11.8502	0
GO:0022402_cell_cycle_process	CEP110	316	130	1.74126	-11.8502	0
GO:0022402_cell_cycle_process	CETN3	316	130	1.74126	-11.8502	0
GO:0022402_cell_cycle_process	ZW10	316	130	1.74126	-11.8502	0
GO:0022402_cell_cycle_process	KIF15	316	130	1.74126	-11.8502	0
GO:0022402_cell_cycle_process	ADAM17	316	130	1.74126	-11.8502	0
GO:0022402_cell_cycle_process	GADD45A	316	130	1.74126	-11.8502	0
GO:0022402_cell_cycle_process	CCND1	316	130	1.74126	-11.8502	0
GO:0022402_cell_cycle_process	CDKN2D	316	130	1.74126	-11.8502	0
GO:0022402_cell_cycle_process	KATNA1	316	130	1.74126	-11.8502	0
GO:0022402_cell_cycle_process	KHDRBS1	316	130	1.74126	-11.8502	0
GO:0022402_cell_cycle_process	RAN	316	130	1.74126	-11.8502	0
GO:0022402_cell_cycle_process	NEK2	316	130	1.74126	-11.8502	0
GO:0022402_cell_cycle_process	BUB1	316	130	1.74126	-11.8502	0
GO:0022402_cell_cycle_process	OSGIN2	316	130	1.74126	-11.8502	0
GO:0022402_cell_cycle_process	STK11	316	130	1.74126	-11.8502	0
GO:0022402_cell_cycle_process	MLF1	316	130	1.74126	-11.8502	0
GO:0022402_cell_cycle_process	INHBA	316	130	1.74126	-11.8502	0
GO:0022402_cell_cycle_process	ANAPC4	316	130	1.74126	-11.8502	0
GO:0022402_cell_cycle_process	LIG3	316	130	1.74126	-11.8502	0
GO:0022402_cell_cycle_process	RB1	316	130	1.74126	-11.8502	0
GO:0022402_cell_cycle_process	WDR6	316	130	1.74126	-11.8502	0
GO:0022402_cell_cycle_process	RASSF1	316	130	1.74126	-11.8502	0
GO:0022402_cell_cycle_process	NCAPD3	316	130	1.74126	-11.8502	0
GO:0022402_cell_cycle_process	YEATS4	316	130	1.74126	-11.8502	0
GO:0022402_cell_cycle_process	MSH5	316	130	1.74126	-11.8502	0
GO:0022402_cell_cycle_process	GTSE1	316	130	1.74126	-11.8502	0
GO:0022402_cell_cycle_process	TGFB2	316	130	1.74126	-11.8502	0
GO:0022402_cell_cycle_process	CKS2	316	130	1.74126	-11.8502	0
GO:0022402_cell_cycle_process	TUBE1	316	130	1.74126	-11.8502	0
GO:0022402_cell_cycle_process	NCAPD2	316	130	1.74126	-11.8502	0
GO:0022402_cell_cycle_process	FAM33A	316	130	1.74126	-11.8502	0
GO:0022402_cell_cycle_process	FOXO4	316	130	1.74126	-11.8502	0
GO:0022402_cell_cycle_process	TBRG1	316	130	1.74126	-11.8502	0
GO:0022402_cell_cycle_process	CDCA5	316	130	1.74126	-11.8502	0
GO:0022402_cell_cycle_process	PPP1R15A	316	130	1.74126	-11.8502	0
GO:0022402_cell_cycle_process	NEK6	316	130	1.74126	-11.8502	0
GO:0022402_cell_cycle_process	RAD54L	316	130	1.74126	-11.8502	0
GO:0022402_cell_cycle_process	DSCC1	316	130	1.74126	-11.8502	0
GO:0022402_cell_cycle_process	KIFC1	316	130	1.74126	-11.8502	0
GO:0022402_cell_cycle_process	POLD1	316	130	1.74126	-11.8502	0
GO:0022402_cell_cycle_process	RAD51L3	316	130	1.74126	-11.8502	0
GO:0022402_cell_cycle_process	MAD2L2	316	130	1.74126	-11.8502	0
GO:0022402_cell_cycle_process	PBRM1	316	130	1.74126	-11.8502	0
GO:0022402_cell_cycle_process	TCF3	316	130	1.74126	-11.8502	0
GO:0022402_cell_cycle_process	MPHOSPH9	316	130	1.74126	-11.8502	0
GO:0022402_cell_cycle_process	ANAPC5	316	130	1.74126	-11.8502	0
GO:0022402_cell_cycle_process	CEP72	316	130	1.74126	-11.8502	0
GO:0022402_cell_cycle_process	PPP2R3B	316	130	1.74126	-11.8502	0
GO:0022402_cell_cycle_process	BUB1B	316	130	1.74126	-11.8502	0
GO:0022402_cell_cycle_process	SMC1A	316	130	1.74126	-11.8502	0
GO:0022402_cell_cycle_process	SMAD3	316	130	1.74126	-11.8502	0
GO:0022402_cell_cycle_process	AIF1	316	130	1.74126	-11.8502	0
GO:0022402_cell_cycle_process	DDX11	316	130	1.74126	-11.8502	0
GO:0022402_cell_cycle_process	RAD51	316	130	1.74126	-11.8502	0
GO:0022402_cell_cycle_process	XRCC2	316	130	1.74126	-11.8502	0
GO:0022402_cell_cycle_process	CDKN2B	316	130	1.74126	-11.8502	0
GO:0022402_cell_cycle_process	SASS6	316	130	1.74126	-11.8502	0
GO:0022402_cell_cycle_process	EGFR	316	130	1.74126	-11.8502	0
GO:0022402_cell_cycle_process	NPAT	316	130	1.74126	-11.8502	0
GO:0022402_cell_cycle_process	DMC1	316	130	1.74126	-11.8502	0
GO:0022402_cell_cycle_process	POLS	316	130	1.74126	-11.8502	0
GO:0022402_cell_cycle_process	CUL5	316	130	1.74126	-11.8502	0
GO:0022402_cell_cycle_process	NDC80	316	130	1.74126	-11.8502	0
GO:0022402_cell_cycle_process	CUL4A	316	130	1.74126	-11.8502	0
GO:0022402_cell_cycle_process	LATS1	316	130	1.74126	-11.8502	0
GO:0022402_cell_cycle_process	TIMELESS	316	130	1.74126	-11.8502	0
GO:0022402_cell_cycle_process	BRCA2	316	130	1.74126	-11.8502	0
GO:0022402_cell_cycle_process	CDC25C	316	130	1.74126	-11.8502	0
GO:0022402_cell_cycle_process	POLA1	316	130	1.74126	-11.8502	0
GO:0022402_cell_cycle_process	FOXN3	316	130	1.74126	-11.8502	0
GO:0022402_cell_cycle_process	CDC23	316	130	1.74126	-11.8502	0
GO:0022402_cell_cycle_process	SKP2	316	130	1.74126	-11.8502	0
GO:0022402_cell_cycle_process	CUL3	316	130	1.74126	-11.8502	0
GO:0022402_cell_cycle_process	KIF2C	316	130	1.74126	-11.8502	0
GO:0022402_cell_cycle_process	TTK	316	130	1.74126	-11.8502	0
GO:0022402_cell_cycle_process	PPP5C	316	130	1.74126	-11.8502	0
GO:0022402_cell_cycle_process	KRT7	316	130	1.74126	-11.8502	0
GO:0022402_cell_cycle_process	KIF22	316	130	1.74126	-11.8502	0
GO:0022402_cell_cycle_process	KIF11	316	130	1.74126	-11.8502	0
GO:0022402_cell_cycle_process	MPHOSPH6	316	130	1.74126	-11.8502	0
GO:0022402_cell_cycle_process	IL12A	316	130	1.74126	-11.8502	0
GO:0022402_cell_cycle_process	AKAP8	316	130	1.74126	-11.8502	0
GO:0022402_cell_cycle_process	CTCF	316	130	1.74126	-11.8502	0
GO:0022402_cell_cycle_process	MRE11A	316	130	1.74126	-11.8502	0
GO:0022402_cell_cycle_process	KLHDC3	316	130	1.74126	-11.8502	0
GO:0022402_cell_cycle_process	HINFP	316	130	1.74126	-11.8502	0
GO:0022402_cell_cycle_process	CDC7	316	130	1.74126	-11.8502	0
GO:0022402_cell_cycle_process	PPP6C	316	130	1.74126	-11.8502	0
GO:0022402_cell_cycle_process	DBF4	316	130	1.74126	-11.8502	0
GO:0022402_cell_cycle_process	BARD1	316	130	1.74126	-11.8502	0
GO:0022402_cell_cycle_process	CDC2L1	316	130	1.74126	-11.8502	0
GO:0022402_cell_cycle_process	ZWINT	316	130	1.74126	-11.8502	0
GO:0022402_cell_cycle_process	STMN1	316	130	1.74126	-11.8502	0
GO:0022402_cell_cycle_process	MDM4	316	130	1.74126	-11.8502	0
GO:0022402_cell_cycle_process	KNTC1	316	130	1.74126	-11.8502	0
GO:0022402_cell_cycle_process	HSPA2	316	130	1.74126	-11.8502	0
GO:0022402_cell_cycle_process	TARDBP	316	130	1.74126	-11.8502	0
GO:0022402_cell_cycle_process	CDKN1A	316	130	1.74126	-11.8502	0
GO:0022402_cell_cycle_process	NPM1	316	130	1.74126	-11.8502	0
GO:0022403_cell_cycle_phase	CDC2L5	245	105	1.81397	-10.9294	0
GO:0022403_cell_cycle_phase	POLE	245	105	1.81397	-10.9294	0
GO:0022403_cell_cycle_phase	NCAPG	245	105	1.81397	-10.9294	0
GO:0022403_cell_cycle_phase	BLM	245	105	1.81397	-10.9294	0
GO:0022403_cell_cycle_phase	CENPE	245	105	1.81397	-10.9294	0
GO:0022403_cell_cycle_phase	CDK6	245	105	1.81397	-10.9294	0
GO:0022403_cell_cycle_phase	SMC3	245	105	1.81397	-10.9294	0
GO:0022403_cell_cycle_phase	SMC2	245	105	1.81397	-10.9294	0
GO:0022403_cell_cycle_phase	CDCA8	245	105	1.81397	-10.9294	0
GO:0022403_cell_cycle_phase	RAD21	245	105	1.81397	-10.9294	0
GO:0022403_cell_cycle_phase	PTPRC	245	105	1.81397	-10.9294	0
GO:0022403_cell_cycle_phase	SEH1L	245	105	1.81397	-10.9294	0
GO:0022403_cell_cycle_phase	ANAPC10	245	105	1.81397	-10.9294	0
GO:0022403_cell_cycle_phase	TAF1	245	105	1.81397	-10.9294	0
GO:0022403_cell_cycle_phase	GFI1	245	105	1.81397	-10.9294	0
GO:0022403_cell_cycle_phase	CHEK1	245	105	1.81397	-10.9294	0
GO:0022403_cell_cycle_phase	BUB3	245	105	1.81397	-10.9294	0
GO:0022403_cell_cycle_phase	NCAPH	245	105	1.81397	-10.9294	0
GO:0022403_cell_cycle_phase	NUSAP1	245	105	1.81397	-10.9294	0
GO:0022403_cell_cycle_phase	ACVR1	245	105	1.81397	-10.9294	0
GO:0022403_cell_cycle_phase	NOLC1	245	105	1.81397	-10.9294	0
GO:0022403_cell_cycle_phase	NIPBL	245	105	1.81397	-10.9294	0
GO:0022403_cell_cycle_phase	PKMYT1	245	105	1.81397	-10.9294	0
GO:0022403_cell_cycle_phase	PDS5B	245	105	1.81397	-10.9294	0
GO:0022403_cell_cycle_phase	ILF3	245	105	1.81397	-10.9294	0
GO:0022403_cell_cycle_phase	RCC1	245	105	1.81397	-10.9294	0
GO:0022403_cell_cycle_phase	KIAA0892	245	105	1.81397	-10.9294	0
GO:0022403_cell_cycle_phase	ZW10	245	105	1.81397	-10.9294	0
GO:0022403_cell_cycle_phase	KIF15	245	105	1.81397	-10.9294	0
GO:0022403_cell_cycle_phase	ADAM17	245	105	1.81397	-10.9294	0
GO:0022403_cell_cycle_phase	CCND1	245	105	1.81397	-10.9294	0
GO:0022403_cell_cycle_phase	CDKN2D	245	105	1.81397	-10.9294	0
GO:0022403_cell_cycle_phase	KATNA1	245	105	1.81397	-10.9294	0
GO:0022403_cell_cycle_phase	KHDRBS1	245	105	1.81397	-10.9294	0
GO:0022403_cell_cycle_phase	RAN	245	105	1.81397	-10.9294	0
GO:0022403_cell_cycle_phase	NEK2	245	105	1.81397	-10.9294	0
GO:0022403_cell_cycle_phase	BUB1	245	105	1.81397	-10.9294	0
GO:0022403_cell_cycle_phase	OSGIN2	245	105	1.81397	-10.9294	0
GO:0022403_cell_cycle_phase	INHBA	245	105	1.81397	-10.9294	0
GO:0022403_cell_cycle_phase	ANAPC4	245	105	1.81397	-10.9294	0
GO:0022403_cell_cycle_phase	LIG3	245	105	1.81397	-10.9294	0
GO:0022403_cell_cycle_phase	RB1	245	105	1.81397	-10.9294	0
GO:0022403_cell_cycle_phase	NCAPD3	245	105	1.81397	-10.9294	0
GO:0022403_cell_cycle_phase	YEATS4	245	105	1.81397	-10.9294	0
GO:0022403_cell_cycle_phase	MSH5	245	105	1.81397	-10.9294	0
GO:0022403_cell_cycle_phase	GTSE1	245	105	1.81397	-10.9294	0
GO:0022403_cell_cycle_phase	CKS2	245	105	1.81397	-10.9294	0
GO:0022403_cell_cycle_phase	NCAPD2	245	105	1.81397	-10.9294	0
GO:0022403_cell_cycle_phase	FAM33A	245	105	1.81397	-10.9294	0
GO:0022403_cell_cycle_phase	FOXO4	245	105	1.81397	-10.9294	0
GO:0022403_cell_cycle_phase	NEK6	245	105	1.81397	-10.9294	0
GO:0022403_cell_cycle_phase	CDCA5	245	105	1.81397	-10.9294	0
GO:0022403_cell_cycle_phase	DSCC1	245	105	1.81397	-10.9294	0
GO:0022403_cell_cycle_phase	RAD54L	245	105	1.81397	-10.9294	0
GO:0022403_cell_cycle_phase	KIFC1	245	105	1.81397	-10.9294	0
GO:0022403_cell_cycle_phase	RAD51L3	245	105	1.81397	-10.9294	0
GO:0022403_cell_cycle_phase	POLD1	245	105	1.81397	-10.9294	0
GO:0022403_cell_cycle_phase	MAD2L2	245	105	1.81397	-10.9294	0
GO:0022403_cell_cycle_phase	PBRM1	245	105	1.81397	-10.9294	0
GO:0022403_cell_cycle_phase	MPHOSPH9	245	105	1.81397	-10.9294	0
GO:0022403_cell_cycle_phase	TCF3	245	105	1.81397	-10.9294	0
GO:0022403_cell_cycle_phase	ANAPC5	245	105	1.81397	-10.9294	0
GO:0022403_cell_cycle_phase	BUB1B	245	105	1.81397	-10.9294	0
GO:0022403_cell_cycle_phase	SMC1A	245	105	1.81397	-10.9294	0
GO:0022403_cell_cycle_phase	DDX11	245	105	1.81397	-10.9294	0
GO:0022403_cell_cycle_phase	RAD51	245	105	1.81397	-10.9294	0
GO:0022403_cell_cycle_phase	XRCC2	245	105	1.81397	-10.9294	0
GO:0022403_cell_cycle_phase	CDKN2B	245	105	1.81397	-10.9294	0
GO:0022403_cell_cycle_phase	EGFR	245	105	1.81397	-10.9294	0
GO:0022403_cell_cycle_phase	NPAT	245	105	1.81397	-10.9294	0
GO:0022403_cell_cycle_phase	DMC1	245	105	1.81397	-10.9294	0
GO:0022403_cell_cycle_phase	POLS	245	105	1.81397	-10.9294	0
GO:0022403_cell_cycle_phase	CUL5	245	105	1.81397	-10.9294	0
GO:0022403_cell_cycle_phase	NDC80	245	105	1.81397	-10.9294	0
GO:0022403_cell_cycle_phase	CUL4A	245	105	1.81397	-10.9294	0
GO:0022403_cell_cycle_phase	LATS1	245	105	1.81397	-10.9294	0
GO:0022403_cell_cycle_phase	TIMELESS	245	105	1.81397	-10.9294	0
GO:0022403_cell_cycle_phase	CDC25C	245	105	1.81397	-10.9294	0
GO:0022403_cell_cycle_phase	BRCA2	245	105	1.81397	-10.9294	0
GO:0022403_cell_cycle_phase	FOXN3	245	105	1.81397	-10.9294	0
GO:0022403_cell_cycle_phase	POLA1	245	105	1.81397	-10.9294	0
GO:0022403_cell_cycle_phase	CDC23	245	105	1.81397	-10.9294	0
GO:0022403_cell_cycle_phase	SKP2	245	105	1.81397	-10.9294	0
GO:0022403_cell_cycle_phase	CUL3	245	105	1.81397	-10.9294	0
GO:0022403_cell_cycle_phase	KIF2C	245	105	1.81397	-10.9294	0
GO:0022403_cell_cycle_phase	TTK	245	105	1.81397	-10.9294	0
GO:0022403_cell_cycle_phase	PPP5C	245	105	1.81397	-10.9294	0
GO:0022403_cell_cycle_phase	KRT7	245	105	1.81397	-10.9294	0
GO:0022403_cell_cycle_phase	KIF22	245	105	1.81397	-10.9294	0
GO:0022403_cell_cycle_phase	KIF11	245	105	1.81397	-10.9294	0
GO:0022403_cell_cycle_phase	MPHOSPH6	245	105	1.81397	-10.9294	0
GO:0022403_cell_cycle_phase	AKAP8	245	105	1.81397	-10.9294	0
GO:0022403_cell_cycle_phase	MRE11A	245	105	1.81397	-10.9294	0
GO:0022403_cell_cycle_phase	KLHDC3	245	105	1.81397	-10.9294	0
GO:0022403_cell_cycle_phase	HINFP	245	105	1.81397	-10.9294	0
GO:0022403_cell_cycle_phase	DBF4	245	105	1.81397	-10.9294	0
GO:0022403_cell_cycle_phase	CDC7	245	105	1.81397	-10.9294	0
GO:0022403_cell_cycle_phase	PPP6C	245	105	1.81397	-10.9294	0
GO:0022403_cell_cycle_phase	CDC2L1	245	105	1.81397	-10.9294	0
GO:0022403_cell_cycle_phase	ZWINT	245	105	1.81397	-10.9294	0
GO:0022403_cell_cycle_phase	STMN1	245	105	1.81397	-10.9294	0
GO:0022403_cell_cycle_phase	KNTC1	245	105	1.81397	-10.9294	0
GO:0022403_cell_cycle_phase	TARDBP	245	105	1.81397	-10.9294	0
GO:0022403_cell_cycle_phase	HSPA2	245	105	1.81397	-10.9294	0
GO:0022403_cell_cycle_phase	CDKN1A	245	105	1.81397	-10.9294	0
GO:0033554_cellular_response_to_stress	KAT5	325	130	1.69304	-10.8223	0
GO:0033554_cellular_response_to_stress	POLE	325	130	1.69304	-10.8223	0
GO:0033554_cellular_response_to_stress	BLM	325	130	1.69304	-10.8223	0
GO:0033554_cellular_response_to_stress	POLD3	325	130	1.69304	-10.8223	0
GO:0033554_cellular_response_to_stress	WRN	325	130	1.69304	-10.8223	0
GO:0033554_cellular_response_to_stress	FEN1	325	130	1.69304	-10.8223	0
GO:0033554_cellular_response_to_stress	RECQL4	325	130	1.69304	-10.8223	0
GO:0033554_cellular_response_to_stress	RPAIN	325	130	1.69304	-10.8223	0
GO:0033554_cellular_response_to_stress	ERCC5	325	130	1.69304	-10.8223	0
GO:0033554_cellular_response_to_stress	PKN1	325	130	1.69304	-10.8223	0
GO:0033554_cellular_response_to_stress	XAB2	325	130	1.69304	-10.8223	0
GO:0033554_cellular_response_to_stress	RAD21	325	130	1.69304	-10.8223	0
GO:0033554_cellular_response_to_stress	SIRT1	325	130	1.69304	-10.8223	0
GO:0033554_cellular_response_to_stress	PHLDA3	325	130	1.69304	-10.8223	0
GO:0033554_cellular_response_to_stress	RAD18	325	130	1.69304	-10.8223	0
GO:0033554_cellular_response_to_stress	TOP2A	325	130	1.69304	-10.8223	0
GO:0033554_cellular_response_to_stress	EIF2B5	325	130	1.69304	-10.8223	0
GO:0033554_cellular_response_to_stress	TERF2IP	325	130	1.69304	-10.8223	0
GO:0033554_cellular_response_to_stress	CARD9	325	130	1.69304	-10.8223	0
GO:0033554_cellular_response_to_stress	CHEK1	325	130	1.69304	-10.8223	0
GO:0033554_cellular_response_to_stress	H2AFX	325	130	1.69304	-10.8223	0
GO:0033554_cellular_response_to_stress	TYMS	325	130	1.69304	-10.8223	0
GO:0033554_cellular_response_to_stress	DNA2	325	130	1.69304	-10.8223	0
GO:0033554_cellular_response_to_stress	XRCC6BP1	325	130	1.69304	-10.8223	0
GO:0033554_cellular_response_to_stress	UNG	325	130	1.69304	-10.8223	0
GO:0033554_cellular_response_to_stress	ATG10	325	130	1.69304	-10.8223	0
GO:0033554_cellular_response_to_stress	RAD51C	325	130	1.69304	-10.8223	0
GO:0033554_cellular_response_to_stress	LIG4	325	130	1.69304	-10.8223	0
GO:0033554_cellular_response_to_stress	ATXN3	325	130	1.69304	-10.8223	0
GO:0033554_cellular_response_to_stress	CAV1	325	130	1.69304	-10.8223	0
GO:0033554_cellular_response_to_stress	EEF1E1	325	130	1.69304	-10.8223	0
GO:0033554_cellular_response_to_stress	MSH2	325	130	1.69304	-10.8223	0
GO:0033554_cellular_response_to_stress	ERCC3	325	130	1.69304	-10.8223	0
GO:0033554_cellular_response_to_stress	BRIP1	325	130	1.69304	-10.8223	0
GO:0033554_cellular_response_to_stress	MUTYH	325	130	1.69304	-10.8223	0
GO:0033554_cellular_response_to_stress	POLG2	325	130	1.69304	-10.8223	0
GO:0033554_cellular_response_to_stress	ERCC8	325	130	1.69304	-10.8223	0
GO:0033554_cellular_response_to_stress	CEBPG	325	130	1.69304	-10.8223	0
GO:0033554_cellular_response_to_stress	RBBP8	325	130	1.69304	-10.8223	0
GO:0033554_cellular_response_to_stress	EYA1	325	130	1.69304	-10.8223	0
GO:0033554_cellular_response_to_stress	RAD17	325	130	1.69304	-10.8223	0
GO:0033554_cellular_response_to_stress	GADD45A	325	130	1.69304	-10.8223	0
GO:0033554_cellular_response_to_stress	MINK1	325	130	1.69304	-10.8223	0
GO:0033554_cellular_response_to_stress	CCND1	325	130	1.69304	-10.8223	0
GO:0033554_cellular_response_to_stress	MAPK8IP1	325	130	1.69304	-10.8223	0
GO:0033554_cellular_response_to_stress	WDR33	325	130	1.69304	-10.8223	0
GO:0033554_cellular_response_to_stress	GTF2H4	325	130	1.69304	-10.8223	0
GO:0033554_cellular_response_to_stress	CDKN2D	325	130	1.69304	-10.8223	0
GO:0033554_cellular_response_to_stress	CIDEB	325	130	1.69304	-10.8223	0
GO:0033554_cellular_response_to_stress	RIPK1	325	130	1.69304	-10.8223	0
GO:0033554_cellular_response_to_stress	NOD2	325	130	1.69304	-10.8223	0
GO:0033554_cellular_response_to_stress	HMGB2	325	130	1.69304	-10.8223	0
GO:0033554_cellular_response_to_stress	ASF1A	325	130	1.69304	-10.8223	0
GO:0033554_cellular_response_to_stress	RFC5	325	130	1.69304	-10.8223	0
GO:0033554_cellular_response_to_stress	CAT	325	130	1.69304	-10.8223	0
GO:0033554_cellular_response_to_stress	PMS1	325	130	1.69304	-10.8223	0
GO:0033554_cellular_response_to_stress	LIG1	325	130	1.69304	-10.8223	0
GO:0033554_cellular_response_to_stress	CCNA2	325	130	1.69304	-10.8223	0
GO:0033554_cellular_response_to_stress	RAD51AP1	325	130	1.69304	-10.8223	0
GO:0033554_cellular_response_to_stress	DYRK2	325	130	1.69304	-10.8223	0
GO:0033554_cellular_response_to_stress	NAE1	325	130	1.69304	-10.8223	0
GO:0033554_cellular_response_to_stress	TRPV4	325	130	1.69304	-10.8223	0
GO:0033554_cellular_response_to_stress	MAP3K4	325	130	1.69304	-10.8223	0
GO:0033554_cellular_response_to_stress	LIG3	325	130	1.69304	-10.8223	0
GO:0033554_cellular_response_to_stress	FAM175A	325	130	1.69304	-10.8223	0
GO:0033554_cellular_response_to_stress	RFC4	325	130	1.69304	-10.8223	0
GO:0033554_cellular_response_to_stress	MSH5	325	130	1.69304	-10.8223	0
GO:0033554_cellular_response_to_stress	GTSE1	325	130	1.69304	-10.8223	0
GO:0033554_cellular_response_to_stress	TDP1	325	130	1.69304	-10.8223	0
GO:0033554_cellular_response_to_stress	TGFB2	325	130	1.69304	-10.8223	0
GO:0033554_cellular_response_to_stress	AMBP	325	130	1.69304	-10.8223	0
GO:0033554_cellular_response_to_stress	USP1	325	130	1.69304	-10.8223	0
GO:0033554_cellular_response_to_stress	HMOX1	325	130	1.69304	-10.8223	0
GO:0033554_cellular_response_to_stress	NUAK2	325	130	1.69304	-10.8223	0
GO:0033554_cellular_response_to_stress	RBM38	325	130	1.69304	-10.8223	0
GO:0033554_cellular_response_to_stress	MAP4K1	325	130	1.69304	-10.8223	0
GO:0033554_cellular_response_to_stress	FANCC	325	130	1.69304	-10.8223	0
GO:0033554_cellular_response_to_stress	UBE2N	325	130	1.69304	-10.8223	0
GO:0033554_cellular_response_to_stress	MEN1	325	130	1.69304	-10.8223	0
GO:0033554_cellular_response_to_stress	RAD9A	325	130	1.69304	-10.8223	0
GO:0033554_cellular_response_to_stress	UIMC1	325	130	1.69304	-10.8223	0
GO:0033554_cellular_response_to_stress	RAD23A	325	130	1.69304	-10.8223	0
GO:0033554_cellular_response_to_stress	POLE2	325	130	1.69304	-10.8223	0
GO:0033554_cellular_response_to_stress	POLD1	325	130	1.69304	-10.8223	0
GO:0033554_cellular_response_to_stress	EYA3	325	130	1.69304	-10.8223	0
GO:0033554_cellular_response_to_stress	RBM14	325	130	1.69304	-10.8223	0
GO:0033554_cellular_response_to_stress	CLPB	325	130	1.69304	-10.8223	0
GO:0033554_cellular_response_to_stress	BMPR2	325	130	1.69304	-10.8223	0
GO:0033554_cellular_response_to_stress	HMGB1	325	130	1.69304	-10.8223	0
GO:0033554_cellular_response_to_stress	ATG4C	325	130	1.69304	-10.8223	0
GO:0033554_cellular_response_to_stress	TP73	325	130	1.69304	-10.8223	0
GO:0033554_cellular_response_to_stress	REV1	325	130	1.69304	-10.8223	0
GO:0033554_cellular_response_to_stress	SMC1A	325	130	1.69304	-10.8223	0
GO:0033554_cellular_response_to_stress	CHEK2	325	130	1.69304	-10.8223	0
GO:0033554_cellular_response_to_stress	RAD51	325	130	1.69304	-10.8223	0
GO:0033554_cellular_response_to_stress	TPM1	325	130	1.69304	-10.8223	0
GO:0033554_cellular_response_to_stress	XRCC2	325	130	1.69304	-10.8223	0
GO:0033554_cellular_response_to_stress	MAPK8	325	130	1.69304	-10.8223	0
GO:0033554_cellular_response_to_stress	OS9	325	130	1.69304	-10.8223	0
GO:0033554_cellular_response_to_stress	ZNF675	325	130	1.69304	-10.8223	0
GO:0033554_cellular_response_to_stress	ATG5	325	130	1.69304	-10.8223	0
GO:0033554_cellular_response_to_stress	FANCA	325	130	1.69304	-10.8223	0
GO:0033554_cellular_response_to_stress	POLS	325	130	1.69304	-10.8223	0
GO:0033554_cellular_response_to_stress	PXN	325	130	1.69304	-10.8223	0
GO:0033554_cellular_response_to_stress	RNF168	325	130	1.69304	-10.8223	0
GO:0033554_cellular_response_to_stress	RFC3	325	130	1.69304	-10.8223	0
GO:0033554_cellular_response_to_stress	BRCA2	325	130	1.69304	-10.8223	0
GO:0033554_cellular_response_to_stress	MSH3	325	130	1.69304	-10.8223	0
GO:0033554_cellular_response_to_stress	FOXN3	325	130	1.69304	-10.8223	0
GO:0033554_cellular_response_to_stress	POLA1	325	130	1.69304	-10.8223	0
GO:0033554_cellular_response_to_stress	WRNIP1	325	130	1.69304	-10.8223	0
GO:0033554_cellular_response_to_stress	TDG	325	130	1.69304	-10.8223	0
GO:0033554_cellular_response_to_stress	XRCC3	325	130	1.69304	-10.8223	0
GO:0033554_cellular_response_to_stress	ARHGEF6	325	130	1.69304	-10.8223	0
GO:0033554_cellular_response_to_stress	ATRIP	325	130	1.69304	-10.8223	0
GO:0033554_cellular_response_to_stress	FANCG	325	130	1.69304	-10.8223	0
GO:0033554_cellular_response_to_stress	TOPBP1	325	130	1.69304	-10.8223	0
GO:0033554_cellular_response_to_stress	EDA2R	325	130	1.69304	-10.8223	0
GO:0033554_cellular_response_to_stress	DGKZ	325	130	1.69304	-10.8223	0
GO:0033554_cellular_response_to_stress	RPS27L	325	130	1.69304	-10.8223	0
GO:0033554_cellular_response_to_stress	ALB	325	130	1.69304	-10.8223	0
GO:0033554_cellular_response_to_stress	MRE11A	325	130	1.69304	-10.8223	0
GO:0033554_cellular_response_to_stress	PCNA	325	130	1.69304	-10.8223	0
GO:0033554_cellular_response_to_stress	HINFP	325	130	1.69304	-10.8223	0
GO:0033554_cellular_response_to_stress	POLQ	325	130	1.69304	-10.8223	0
GO:0033554_cellular_response_to_stress	PRDX5	325	130	1.69304	-10.8223	0
GO:0033554_cellular_response_to_stress	PARP1	325	130	1.69304	-10.8223	0
GO:0033554_cellular_response_to_stress	NCOA6	325	130	1.69304	-10.8223	0
GO:0033554_cellular_response_to_stress	UPF1	325	130	1.69304	-10.8223	0
GO:0033554_cellular_response_to_stress	RNF8	325	130	1.69304	-10.8223	0
GO:0000278_mitotic_cell_cycle	CDC2L5	239	102	1.80638	-10.5013	0
GO:0000278_mitotic_cell_cycle	POLE	239	102	1.80638	-10.5013	0
GO:0000278_mitotic_cell_cycle	NCAPG	239	102	1.80638	-10.5013	0
GO:0000278_mitotic_cell_cycle	BLM	239	102	1.80638	-10.5013	0
GO:0000278_mitotic_cell_cycle	CENPE	239	102	1.80638	-10.5013	0
GO:0000278_mitotic_cell_cycle	CDK6	239	102	1.80638	-10.5013	0
GO:0000278_mitotic_cell_cycle	SMC3	239	102	1.80638	-10.5013	0
GO:0000278_mitotic_cell_cycle	SMC2	239	102	1.80638	-10.5013	0
GO:0000278_mitotic_cell_cycle	CDCA8	239	102	1.80638	-10.5013	0
GO:0000278_mitotic_cell_cycle	SEH1L	239	102	1.80638	-10.5013	0
GO:0000278_mitotic_cell_cycle	ANAPC10	239	102	1.80638	-10.5013	0
GO:0000278_mitotic_cell_cycle	TAF1	239	102	1.80638	-10.5013	0
GO:0000278_mitotic_cell_cycle	GFI1	239	102	1.80638	-10.5013	0
GO:0000278_mitotic_cell_cycle	BUB3	239	102	1.80638	-10.5013	0
GO:0000278_mitotic_cell_cycle	NCAPH	239	102	1.80638	-10.5013	0
GO:0000278_mitotic_cell_cycle	NUSAP1	239	102	1.80638	-10.5013	0
GO:0000278_mitotic_cell_cycle	ACVR1	239	102	1.80638	-10.5013	0
GO:0000278_mitotic_cell_cycle	NOLC1	239	102	1.80638	-10.5013	0
GO:0000278_mitotic_cell_cycle	NIPBL	239	102	1.80638	-10.5013	0
GO:0000278_mitotic_cell_cycle	FBXO5	239	102	1.80638	-10.5013	0
GO:0000278_mitotic_cell_cycle	PKMYT1	239	102	1.80638	-10.5013	0
GO:0000278_mitotic_cell_cycle	PDS5B	239	102	1.80638	-10.5013	0
GO:0000278_mitotic_cell_cycle	RCC1	239	102	1.80638	-10.5013	0
GO:0000278_mitotic_cell_cycle	KIAA0892	239	102	1.80638	-10.5013	0
GO:0000278_mitotic_cell_cycle	ZW10	239	102	1.80638	-10.5013	0
GO:0000278_mitotic_cell_cycle	KIF15	239	102	1.80638	-10.5013	0
GO:0000278_mitotic_cell_cycle	ADAM17	239	102	1.80638	-10.5013	0
GO:0000278_mitotic_cell_cycle	RAD17	239	102	1.80638	-10.5013	0
GO:0000278_mitotic_cell_cycle	CCND1	239	102	1.80638	-10.5013	0
GO:0000278_mitotic_cell_cycle	CDKN2D	239	102	1.80638	-10.5013	0
GO:0000278_mitotic_cell_cycle	KATNA1	239	102	1.80638	-10.5013	0
GO:0000278_mitotic_cell_cycle	AFAP1L2	239	102	1.80638	-10.5013	0
GO:0000278_mitotic_cell_cycle	KHDRBS1	239	102	1.80638	-10.5013	0
GO:0000278_mitotic_cell_cycle	RAN	239	102	1.80638	-10.5013	0
GO:0000278_mitotic_cell_cycle	NEK2	239	102	1.80638	-10.5013	0
GO:0000278_mitotic_cell_cycle	BUB1	239	102	1.80638	-10.5013	0
GO:0000278_mitotic_cell_cycle	CCNA2	239	102	1.80638	-10.5013	0
GO:0000278_mitotic_cell_cycle	NAE1	239	102	1.80638	-10.5013	0
GO:0000278_mitotic_cell_cycle	INHBA	239	102	1.80638	-10.5013	0
GO:0000278_mitotic_cell_cycle	ANAPC4	239	102	1.80638	-10.5013	0
GO:0000278_mitotic_cell_cycle	RB1	239	102	1.80638	-10.5013	0
GO:0000278_mitotic_cell_cycle	FAM175A	239	102	1.80638	-10.5013	0
GO:0000278_mitotic_cell_cycle	NCAPD3	239	102	1.80638	-10.5013	0
GO:0000278_mitotic_cell_cycle	YEATS4	239	102	1.80638	-10.5013	0
GO:0000278_mitotic_cell_cycle	GTSE1	239	102	1.80638	-10.5013	0
GO:0000278_mitotic_cell_cycle	MAD2L1	239	102	1.80638	-10.5013	0
GO:0000278_mitotic_cell_cycle	NCAPD2	239	102	1.80638	-10.5013	0
GO:0000278_mitotic_cell_cycle	SIK1	239	102	1.80638	-10.5013	0
GO:0000278_mitotic_cell_cycle	FAM33A	239	102	1.80638	-10.5013	0
GO:0000278_mitotic_cell_cycle	RBM38	239	102	1.80638	-10.5013	0
GO:0000278_mitotic_cell_cycle	FOXO4	239	102	1.80638	-10.5013	0
GO:0000278_mitotic_cell_cycle	NEK6	239	102	1.80638	-10.5013	0
GO:0000278_mitotic_cell_cycle	CDCA5	239	102	1.80638	-10.5013	0
GO:0000278_mitotic_cell_cycle	DSCC1	239	102	1.80638	-10.5013	0
GO:0000278_mitotic_cell_cycle	KIFC1	239	102	1.80638	-10.5013	0
GO:0000278_mitotic_cell_cycle	UIMC1	239	102	1.80638	-10.5013	0
GO:0000278_mitotic_cell_cycle	POLD1	239	102	1.80638	-10.5013	0
GO:0000278_mitotic_cell_cycle	MAD2L2	239	102	1.80638	-10.5013	0
GO:0000278_mitotic_cell_cycle	PBRM1	239	102	1.80638	-10.5013	0
GO:0000278_mitotic_cell_cycle	MPHOSPH9	239	102	1.80638	-10.5013	0
GO:0000278_mitotic_cell_cycle	TCF3	239	102	1.80638	-10.5013	0
GO:0000278_mitotic_cell_cycle	ANAPC5	239	102	1.80638	-10.5013	0
GO:0000278_mitotic_cell_cycle	BUB1B	239	102	1.80638	-10.5013	0
GO:0000278_mitotic_cell_cycle	FOXC1	239	102	1.80638	-10.5013	0
GO:0000278_mitotic_cell_cycle	SMC1A	239	102	1.80638	-10.5013	0
GO:0000278_mitotic_cell_cycle	SMAD3	239	102	1.80638	-10.5013	0
GO:0000278_mitotic_cell_cycle	DDX11	239	102	1.80638	-10.5013	0
GO:0000278_mitotic_cell_cycle	CDKN2B	239	102	1.80638	-10.5013	0
GO:0000278_mitotic_cell_cycle	EGFR	239	102	1.80638	-10.5013	0
GO:0000278_mitotic_cell_cycle	NPAT	239	102	1.80638	-10.5013	0
GO:0000278_mitotic_cell_cycle	POLS	239	102	1.80638	-10.5013	0
GO:0000278_mitotic_cell_cycle	CUL5	239	102	1.80638	-10.5013	0
GO:0000278_mitotic_cell_cycle	NDC80	239	102	1.80638	-10.5013	0
GO:0000278_mitotic_cell_cycle	CUL4A	239	102	1.80638	-10.5013	0
GO:0000278_mitotic_cell_cycle	LATS1	239	102	1.80638	-10.5013	0
GO:0000278_mitotic_cell_cycle	CDC25C	239	102	1.80638	-10.5013	0
GO:0000278_mitotic_cell_cycle	BRCA2	239	102	1.80638	-10.5013	0
GO:0000278_mitotic_cell_cycle	FOXN3	239	102	1.80638	-10.5013	0
GO:0000278_mitotic_cell_cycle	POLA1	239	102	1.80638	-10.5013	0
GO:0000278_mitotic_cell_cycle	CDC23	239	102	1.80638	-10.5013	0
GO:0000278_mitotic_cell_cycle	SKP2	239	102	1.80638	-10.5013	0
GO:0000278_mitotic_cell_cycle	CUL3	239	102	1.80638	-10.5013	0
GO:0000278_mitotic_cell_cycle	KIF2C	239	102	1.80638	-10.5013	0
GO:0000278_mitotic_cell_cycle	TTK	239	102	1.80638	-10.5013	0
GO:0000278_mitotic_cell_cycle	PPP5C	239	102	1.80638	-10.5013	0
GO:0000278_mitotic_cell_cycle	KIF22	239	102	1.80638	-10.5013	0
GO:0000278_mitotic_cell_cycle	DGKZ	239	102	1.80638	-10.5013	0
GO:0000278_mitotic_cell_cycle	KIF11	239	102	1.80638	-10.5013	0
GO:0000278_mitotic_cell_cycle	MPHOSPH6	239	102	1.80638	-10.5013	0
GO:0000278_mitotic_cell_cycle	RPS27L	239	102	1.80638	-10.5013	0
GO:0000278_mitotic_cell_cycle	AKAP8	239	102	1.80638	-10.5013	0
GO:0000278_mitotic_cell_cycle	SPHK1	239	102	1.80638	-10.5013	0
GO:0000278_mitotic_cell_cycle	HINFP	239	102	1.80638	-10.5013	0
GO:0000278_mitotic_cell_cycle	CDC7	239	102	1.80638	-10.5013	0
GO:0000278_mitotic_cell_cycle	PPP6C	239	102	1.80638	-10.5013	0
GO:0000278_mitotic_cell_cycle	DBF4	239	102	1.80638	-10.5013	0
GO:0000278_mitotic_cell_cycle	CDC2L1	239	102	1.80638	-10.5013	0
GO:0000278_mitotic_cell_cycle	ZWINT	239	102	1.80638	-10.5013	0
GO:0000278_mitotic_cell_cycle	STMN1	239	102	1.80638	-10.5013	0
GO:0000278_mitotic_cell_cycle	KNTC1	239	102	1.80638	-10.5013	0
GO:0000278_mitotic_cell_cycle	TARDBP	239	102	1.80638	-10.5013	0
GO:0000278_mitotic_cell_cycle	CDKN1A	239	102	1.80638	-10.5013	0
GO:0008380_RNA_splicing	SF3B1	127	64	2.13297	-10.4228	0
GO:0008380_RNA_splicing	SNRPD1	127	64	2.13297	-10.4228	0
GO:0008380_RNA_splicing	SNRPG	127	64	2.13297	-10.4228	0
GO:0008380_RNA_splicing	DDX23	127	64	2.13297	-10.4228	0
GO:0008380_RNA_splicing	SFRS2IP	127	64	2.13297	-10.4228	0
GO:0008380_RNA_splicing	SFPQ	127	64	2.13297	-10.4228	0
GO:0008380_RNA_splicing	SFRS11	127	64	2.13297	-10.4228	0
GO:0008380_RNA_splicing	SNRPF	127	64	2.13297	-10.4228	0
GO:0008380_RNA_splicing	SMNDC1	127	64	2.13297	-10.4228	0
GO:0008380_RNA_splicing	PRPF4B	127	64	2.13297	-10.4228	0
GO:0008380_RNA_splicing	BAT1	127	64	2.13297	-10.4228	0
GO:0008380_RNA_splicing	HNRNPF	127	64	2.13297	-10.4228	0
GO:0008380_RNA_splicing	DDX39	127	64	2.13297	-10.4228	0
GO:0008380_RNA_splicing	RBM38	127	64	2.13297	-10.4228	0
GO:0008380_RNA_splicing	USP39	127	64	2.13297	-10.4228	0
GO:0008380_RNA_splicing	RPS13	127	64	2.13297	-10.4228	0
GO:0008380_RNA_splicing	RBM15B	127	64	2.13297	-10.4228	0
GO:0008380_RNA_splicing	TRA2A	127	64	2.13297	-10.4228	0
GO:0008380_RNA_splicing	DHX16	127	64	2.13297	-10.4228	0
GO:0008380_RNA_splicing	CWC15	127	64	2.13297	-10.4228	0
GO:0008380_RNA_splicing	DDX20	127	64	2.13297	-10.4228	0
GO:0008380_RNA_splicing	SFRS6	127	64	2.13297	-10.4228	0
GO:0008380_RNA_splicing	SYNCRIP	127	64	2.13297	-10.4228	0
GO:0008380_RNA_splicing	SNRPB	127	64	2.13297	-10.4228	0
GO:0008380_RNA_splicing	CDC40	127	64	2.13297	-10.4228	0
GO:0008380_RNA_splicing	TRA2B	127	64	2.13297	-10.4228	0
GO:0008380_RNA_splicing	SNRPA1	127	64	2.13297	-10.4228	0
GO:0008380_RNA_splicing	SRPK1	127	64	2.13297	-10.4228	0
GO:0008380_RNA_splicing	SNRNP40	127	64	2.13297	-10.4228	0
GO:0008380_RNA_splicing	HNRNPH3	127	64	2.13297	-10.4228	0
GO:0008380_RNA_splicing	RBM5	127	64	2.13297	-10.4228	0
GO:0008380_RNA_splicing	SFRS4	127	64	2.13297	-10.4228	0
GO:0008380_RNA_splicing	SFRS7	127	64	2.13297	-10.4228	0
GO:0008380_RNA_splicing	U2AF1	127	64	2.13297	-10.4228	0
GO:0008380_RNA_splicing	LSM4	127	64	2.13297	-10.4228	0
GO:0008380_RNA_splicing	SNRNP200	127	64	2.13297	-10.4228	0
GO:0008380_RNA_splicing	SFRS1	127	64	2.13297	-10.4228	0
GO:0008380_RNA_splicing	NONO	127	64	2.13297	-10.4228	0
GO:0008380_RNA_splicing	BCAS2	127	64	2.13297	-10.4228	0
GO:0008380_RNA_splicing	SNRNP70	127	64	2.13297	-10.4228	0
GO:0008380_RNA_splicing	ZRANB2	127	64	2.13297	-10.4228	0
GO:0008380_RNA_splicing	PRPF3	127	64	2.13297	-10.4228	0
GO:0008380_RNA_splicing	TSEN2	127	64	2.13297	-10.4228	0
GO:0008380_RNA_splicing	SFRS9	127	64	2.13297	-10.4228	0
GO:0008380_RNA_splicing	LSM6	127	64	2.13297	-10.4228	0
GO:0008380_RNA_splicing	PRPF18	127	64	2.13297	-10.4228	0
GO:0008380_RNA_splicing	SFRS8	127	64	2.13297	-10.4228	0
GO:0008380_RNA_splicing	PRMT7	127	64	2.13297	-10.4228	0
GO:0008380_RNA_splicing	NCBP1	127	64	2.13297	-10.4228	0
GO:0008380_RNA_splicing	RNPS1	127	64	2.13297	-10.4228	0
GO:0008380_RNA_splicing	SF3B3	127	64	2.13297	-10.4228	0
GO:0008380_RNA_splicing	SF3A2	127	64	2.13297	-10.4228	0
GO:0008380_RNA_splicing	PPIG	127	64	2.13297	-10.4228	0
GO:0008380_RNA_splicing	SMN1	127	64	2.13297	-10.4228	0
GO:0008380_RNA_splicing	SRRM1	127	64	2.13297	-10.4228	0
GO:0008380_RNA_splicing	PTBP1	127	64	2.13297	-10.4228	0
GO:0008380_RNA_splicing	SFRS2	127	64	2.13297	-10.4228	0
GO:0008380_RNA_splicing	GEMIN5	127	64	2.13297	-10.4228	0
GO:0008380_RNA_splicing	LSM2	127	64	2.13297	-10.4228	0
GO:0008380_RNA_splicing	SF1	127	64	2.13297	-10.4228	0
GO:0008380_RNA_splicing	FUSIP1	127	64	2.13297	-10.4228	0
GO:0008380_RNA_splicing	SNRPE	127	64	2.13297	-10.4228	0
GO:0008380_RNA_splicing	TSEN54	127	64	2.13297	-10.4228	0
GO:0008380_RNA_splicing	SFRS5	127	64	2.13297	-10.4228	0
GO:0051716_cellular_response_to_stimulus	DGCR8	432	159	1.55784	-9.75544	0
GO:0051716_cellular_response_to_stimulus	KAT5	432	159	1.55784	-9.75544	0
GO:0051716_cellular_response_to_stimulus	POLE	432	159	1.55784	-9.75544	0
GO:0051716_cellular_response_to_stimulus	BLM	432	159	1.55784	-9.75544	0
GO:0051716_cellular_response_to_stimulus	POLD3	432	159	1.55784	-9.75544	0
GO:0051716_cellular_response_to_stimulus	WRN	432	159	1.55784	-9.75544	0
GO:0051716_cellular_response_to_stimulus	FEN1	432	159	1.55784	-9.75544	0
GO:0051716_cellular_response_to_stimulus	RECQL4	432	159	1.55784	-9.75544	0
GO:0051716_cellular_response_to_stimulus	RPAIN	432	159	1.55784	-9.75544	0
GO:0051716_cellular_response_to_stimulus	ERCC5	432	159	1.55784	-9.75544	0
GO:0051716_cellular_response_to_stimulus	PKN1	432	159	1.55784	-9.75544	0
GO:0051716_cellular_response_to_stimulus	XAB2	432	159	1.55784	-9.75544	0
GO:0051716_cellular_response_to_stimulus	RAD21	432	159	1.55784	-9.75544	0
GO:0051716_cellular_response_to_stimulus	SIRT1	432	159	1.55784	-9.75544	0
GO:0051716_cellular_response_to_stimulus	PHLDA3	432	159	1.55784	-9.75544	0
GO:0051716_cellular_response_to_stimulus	BAIAP2	432	159	1.55784	-9.75544	0
GO:0051716_cellular_response_to_stimulus	RHOQ	432	159	1.55784	-9.75544	0
GO:0051716_cellular_response_to_stimulus	RAD18	432	159	1.55784	-9.75544	0
GO:0051716_cellular_response_to_stimulus	TOP2A	432	159	1.55784	-9.75544	0
GO:0051716_cellular_response_to_stimulus	ENG	432	159	1.55784	-9.75544	0
GO:0051716_cellular_response_to_stimulus	PRKCZ	432	159	1.55784	-9.75544	0
GO:0051716_cellular_response_to_stimulus	EIF2B5	432	159	1.55784	-9.75544	0
GO:0051716_cellular_response_to_stimulus	TERF2IP	432	159	1.55784	-9.75544	0
GO:0051716_cellular_response_to_stimulus	CARD9	432	159	1.55784	-9.75544	0
GO:0051716_cellular_response_to_stimulus	CHEK1	432	159	1.55784	-9.75544	0
GO:0051716_cellular_response_to_stimulus	TYMS	432	159	1.55784	-9.75544	0
GO:0051716_cellular_response_to_stimulus	H2AFX	432	159	1.55784	-9.75544	0
GO:0051716_cellular_response_to_stimulus	SOCS1	432	159	1.55784	-9.75544	0
GO:0051716_cellular_response_to_stimulus	DNA2	432	159	1.55784	-9.75544	0
GO:0051716_cellular_response_to_stimulus	DOCK2	432	159	1.55784	-9.75544	0
GO:0051716_cellular_response_to_stimulus	XRCC6BP1	432	159	1.55784	-9.75544	0
GO:0051716_cellular_response_to_stimulus	UNG	432	159	1.55784	-9.75544	0
GO:0051716_cellular_response_to_stimulus	ATG10	432	159	1.55784	-9.75544	0
GO:0051716_cellular_response_to_stimulus	GRB2	432	159	1.55784	-9.75544	0
GO:0051716_cellular_response_to_stimulus	RAD51C	432	159	1.55784	-9.75544	0
GO:0051716_cellular_response_to_stimulus	LIG4	432	159	1.55784	-9.75544	0
GO:0051716_cellular_response_to_stimulus	ATXN3	432	159	1.55784	-9.75544	0
GO:0051716_cellular_response_to_stimulus	CAV1	432	159	1.55784	-9.75544	0
GO:0051716_cellular_response_to_stimulus	EEF1E1	432	159	1.55784	-9.75544	0
GO:0051716_cellular_response_to_stimulus	MSH2	432	159	1.55784	-9.75544	0
GO:0051716_cellular_response_to_stimulus	ERCC3	432	159	1.55784	-9.75544	0
GO:0051716_cellular_response_to_stimulus	AP3S1	432	159	1.55784	-9.75544	0
GO:0051716_cellular_response_to_stimulus	BRIP1	432	159	1.55784	-9.75544	0
GO:0051716_cellular_response_to_stimulus	MUTYH	432	159	1.55784	-9.75544	0
GO:0051716_cellular_response_to_stimulus	POLG2	432	159	1.55784	-9.75544	0
GO:0051716_cellular_response_to_stimulus	ERCC8	432	159	1.55784	-9.75544	0
GO:0051716_cellular_response_to_stimulus	IL8RB	432	159	1.55784	-9.75544	0
GO:0051716_cellular_response_to_stimulus	CEBPG	432	159	1.55784	-9.75544	0
GO:0051716_cellular_response_to_stimulus	BCAR1	432	159	1.55784	-9.75544	0
GO:0051716_cellular_response_to_stimulus	ADAM17	432	159	1.55784	-9.75544	0
GO:0051716_cellular_response_to_stimulus	RBBP8	432	159	1.55784	-9.75544	0
GO:0051716_cellular_response_to_stimulus	EYA1	432	159	1.55784	-9.75544	0
GO:0051716_cellular_response_to_stimulus	RAD17	432	159	1.55784	-9.75544	0
GO:0051716_cellular_response_to_stimulus	GADD45A	432	159	1.55784	-9.75544	0
GO:0051716_cellular_response_to_stimulus	MINK1	432	159	1.55784	-9.75544	0
GO:0051716_cellular_response_to_stimulus	CCND1	432	159	1.55784	-9.75544	0
GO:0051716_cellular_response_to_stimulus	MAPK8IP1	432	159	1.55784	-9.75544	0
GO:0051716_cellular_response_to_stimulus	GSK3A	432	159	1.55784	-9.75544	0
GO:0051716_cellular_response_to_stimulus	WDR33	432	159	1.55784	-9.75544	0
GO:0051716_cellular_response_to_stimulus	GTF2H4	432	159	1.55784	-9.75544	0
GO:0051716_cellular_response_to_stimulus	CDKN2D	432	159	1.55784	-9.75544	0
GO:0051716_cellular_response_to_stimulus	CIDEB	432	159	1.55784	-9.75544	0
GO:0051716_cellular_response_to_stimulus	RIPK1	432	159	1.55784	-9.75544	0
GO:0051716_cellular_response_to_stimulus	NOD2	432	159	1.55784	-9.75544	0
GO:0051716_cellular_response_to_stimulus	HMGB2	432	159	1.55784	-9.75544	0
GO:0051716_cellular_response_to_stimulus	ASF1A	432	159	1.55784	-9.75544	0
GO:0051716_cellular_response_to_stimulus	RFC5	432	159	1.55784	-9.75544	0
GO:0051716_cellular_response_to_stimulus	CAT	432	159	1.55784	-9.75544	0
GO:0051716_cellular_response_to_stimulus	PMS1	432	159	1.55784	-9.75544	0
GO:0051716_cellular_response_to_stimulus	LIG1	432	159	1.55784	-9.75544	0
GO:0051716_cellular_response_to_stimulus	CCNA2	432	159	1.55784	-9.75544	0
GO:0051716_cellular_response_to_stimulus	RAD51AP1	432	159	1.55784	-9.75544	0
GO:0051716_cellular_response_to_stimulus	DYRK2	432	159	1.55784	-9.75544	0
GO:0051716_cellular_response_to_stimulus	NAE1	432	159	1.55784	-9.75544	0
GO:0051716_cellular_response_to_stimulus	TRPV4	432	159	1.55784	-9.75544	0
GO:0051716_cellular_response_to_stimulus	MAP3K4	432	159	1.55784	-9.75544	0
GO:0051716_cellular_response_to_stimulus	LIG3	432	159	1.55784	-9.75544	0
GO:0051716_cellular_response_to_stimulus	FAM175A	432	159	1.55784	-9.75544	0
GO:0051716_cellular_response_to_stimulus	RFC4	432	159	1.55784	-9.75544	0
GO:0051716_cellular_response_to_stimulus	MSH5	432	159	1.55784	-9.75544	0
GO:0051716_cellular_response_to_stimulus	GTSE1	432	159	1.55784	-9.75544	0
GO:0051716_cellular_response_to_stimulus	TDP1	432	159	1.55784	-9.75544	0
GO:0051716_cellular_response_to_stimulus	TGFB2	432	159	1.55784	-9.75544	0
GO:0051716_cellular_response_to_stimulus	AMBP	432	159	1.55784	-9.75544	0
GO:0051716_cellular_response_to_stimulus	USP1	432	159	1.55784	-9.75544	0
GO:0051716_cellular_response_to_stimulus	HMOX1	432	159	1.55784	-9.75544	0
GO:0051716_cellular_response_to_stimulus	NUAK2	432	159	1.55784	-9.75544	0
GO:0051716_cellular_response_to_stimulus	APPL1	432	159	1.55784	-9.75544	0
GO:0051716_cellular_response_to_stimulus	RBM38	432	159	1.55784	-9.75544	0
GO:0051716_cellular_response_to_stimulus	FOXO4	432	159	1.55784	-9.75544	0
GO:0051716_cellular_response_to_stimulus	MAP4K1	432	159	1.55784	-9.75544	0
GO:0051716_cellular_response_to_stimulus	FANCC	432	159	1.55784	-9.75544	0
GO:0051716_cellular_response_to_stimulus	UBE2N	432	159	1.55784	-9.75544	0
GO:0051716_cellular_response_to_stimulus	MEN1	432	159	1.55784	-9.75544	0
GO:0051716_cellular_response_to_stimulus	RAD9A	432	159	1.55784	-9.75544	0
GO:0051716_cellular_response_to_stimulus	UIMC1	432	159	1.55784	-9.75544	0
GO:0051716_cellular_response_to_stimulus	RAD23A	432	159	1.55784	-9.75544	0
GO:0051716_cellular_response_to_stimulus	EDN2	432	159	1.55784	-9.75544	0
GO:0051716_cellular_response_to_stimulus	POLE2	432	159	1.55784	-9.75544	0
GO:0051716_cellular_response_to_stimulus	POLD1	432	159	1.55784	-9.75544	0
GO:0051716_cellular_response_to_stimulus	EYA3	432	159	1.55784	-9.75544	0
GO:0051716_cellular_response_to_stimulus	RBM14	432	159	1.55784	-9.75544	0
GO:0051716_cellular_response_to_stimulus	CLPB	432	159	1.55784	-9.75544	0
GO:0051716_cellular_response_to_stimulus	BMPR2	432	159	1.55784	-9.75544	0
GO:0051716_cellular_response_to_stimulus	STAT5B	432	159	1.55784	-9.75544	0
GO:0051716_cellular_response_to_stimulus	FOXC2	432	159	1.55784	-9.75544	0
GO:0051716_cellular_response_to_stimulus	HMGB1	432	159	1.55784	-9.75544	0
GO:0051716_cellular_response_to_stimulus	ATG4C	432	159	1.55784	-9.75544	0
GO:0051716_cellular_response_to_stimulus	TP73	432	159	1.55784	-9.75544	0
GO:0051716_cellular_response_to_stimulus	REV1	432	159	1.55784	-9.75544	0
GO:0051716_cellular_response_to_stimulus	SMC1A	432	159	1.55784	-9.75544	0
GO:0051716_cellular_response_to_stimulus	SMAD3	432	159	1.55784	-9.75544	0
GO:0051716_cellular_response_to_stimulus	CHEK2	432	159	1.55784	-9.75544	0
GO:0051716_cellular_response_to_stimulus	RAD51	432	159	1.55784	-9.75544	0
GO:0051716_cellular_response_to_stimulus	TPM1	432	159	1.55784	-9.75544	0
GO:0051716_cellular_response_to_stimulus	XRCC2	432	159	1.55784	-9.75544	0
GO:0051716_cellular_response_to_stimulus	MAPK8	432	159	1.55784	-9.75544	0
GO:0051716_cellular_response_to_stimulus	OS9	432	159	1.55784	-9.75544	0
GO:0051716_cellular_response_to_stimulus	CDKN2B	432	159	1.55784	-9.75544	0
GO:0051716_cellular_response_to_stimulus	EIF2B1	432	159	1.55784	-9.75544	0
GO:0051716_cellular_response_to_stimulus	CAPN10	432	159	1.55784	-9.75544	0
GO:0051716_cellular_response_to_stimulus	USF1	432	159	1.55784	-9.75544	0
GO:0051716_cellular_response_to_stimulus	ZNF675	432	159	1.55784	-9.75544	0
GO:0051716_cellular_response_to_stimulus	ATG5	432	159	1.55784	-9.75544	0
GO:0051716_cellular_response_to_stimulus	FANCA	432	159	1.55784	-9.75544	0
GO:0051716_cellular_response_to_stimulus	POLS	432	159	1.55784	-9.75544	0
GO:0051716_cellular_response_to_stimulus	PXN	432	159	1.55784	-9.75544	0
GO:0051716_cellular_response_to_stimulus	RNF168	432	159	1.55784	-9.75544	0
GO:0051716_cellular_response_to_stimulus	LATS1	432	159	1.55784	-9.75544	0
GO:0051716_cellular_response_to_stimulus	RFC3	432	159	1.55784	-9.75544	0
GO:0051716_cellular_response_to_stimulus	BRCA2	432	159	1.55784	-9.75544	0
GO:0051716_cellular_response_to_stimulus	MSH3	432	159	1.55784	-9.75544	0
GO:0051716_cellular_response_to_stimulus	FOXN3	432	159	1.55784	-9.75544	0
GO:0051716_cellular_response_to_stimulus	POLA1	432	159	1.55784	-9.75544	0
GO:0051716_cellular_response_to_stimulus	WRNIP1	432	159	1.55784	-9.75544	0
GO:0051716_cellular_response_to_stimulus	TDG	432	159	1.55784	-9.75544	0
GO:0051716_cellular_response_to_stimulus	XRCC3	432	159	1.55784	-9.75544	0
GO:0051716_cellular_response_to_stimulus	SHC1	432	159	1.55784	-9.75544	0
GO:0051716_cellular_response_to_stimulus	ARHGEF6	432	159	1.55784	-9.75544	0
GO:0051716_cellular_response_to_stimulus	PRKRA	432	159	1.55784	-9.75544	0
GO:0051716_cellular_response_to_stimulus	ATRIP	432	159	1.55784	-9.75544	0
GO:0051716_cellular_response_to_stimulus	FANCG	432	159	1.55784	-9.75544	0
GO:0051716_cellular_response_to_stimulus	TOPBP1	432	159	1.55784	-9.75544	0
GO:0051716_cellular_response_to_stimulus	EDA2R	432	159	1.55784	-9.75544	0
GO:0051716_cellular_response_to_stimulus	PHIP	432	159	1.55784	-9.75544	0
GO:0051716_cellular_response_to_stimulus	DGKZ	432	159	1.55784	-9.75544	0
GO:0051716_cellular_response_to_stimulus	RPS27L	432	159	1.55784	-9.75544	0
GO:0051716_cellular_response_to_stimulus	ALB	432	159	1.55784	-9.75544	0
GO:0051716_cellular_response_to_stimulus	MRE11A	432	159	1.55784	-9.75544	0
GO:0051716_cellular_response_to_stimulus	PCNA	432	159	1.55784	-9.75544	0
GO:0051716_cellular_response_to_stimulus	HINFP	432	159	1.55784	-9.75544	0
GO:0051716_cellular_response_to_stimulus	POLQ	432	159	1.55784	-9.75544	0
GO:0051716_cellular_response_to_stimulus	PRDX5	432	159	1.55784	-9.75544	0
GO:0051716_cellular_response_to_stimulus	PARP1	432	159	1.55784	-9.75544	0
GO:0051716_cellular_response_to_stimulus	NCOA6	432	159	1.55784	-9.75544	0
GO:0051716_cellular_response_to_stimulus	UPF1	432	159	1.55784	-9.75544	0
GO:0051716_cellular_response_to_stimulus	ITGB2	432	159	1.55784	-9.75544	0
GO:0051716_cellular_response_to_stimulus	RNF8	432	159	1.55784	-9.75544	0
GO:0051716_cellular_response_to_stimulus	CDKN1A	432	159	1.55784	-9.75544	0
GO:0016071_mRNA_metabolic_process	SF3B1	126	62	2.08271	-9.56454	0
GO:0016071_mRNA_metabolic_process	SNRPD1	126	62	2.08271	-9.56454	0
GO:0016071_mRNA_metabolic_process	CPSF3	126	62	2.08271	-9.56454	0
GO:0016071_mRNA_metabolic_process	SNRPG	126	62	2.08271	-9.56454	0
GO:0016071_mRNA_metabolic_process	SFRS2IP	126	62	2.08271	-9.56454	0
GO:0016071_mRNA_metabolic_process	SFPQ	126	62	2.08271	-9.56454	0
GO:0016071_mRNA_metabolic_process	SLBP	126	62	2.08271	-9.56454	0
GO:0016071_mRNA_metabolic_process	SMNDC1	126	62	2.08271	-9.56454	0
GO:0016071_mRNA_metabolic_process	BAT1	126	62	2.08271	-9.56454	0
GO:0016071_mRNA_metabolic_process	DDX39	126	62	2.08271	-9.56454	0
GO:0016071_mRNA_metabolic_process	PNRC2	126	62	2.08271	-9.56454	0
GO:0016071_mRNA_metabolic_process	CPSF6	126	62	2.08271	-9.56454	0
GO:0016071_mRNA_metabolic_process	USP39	126	62	2.08271	-9.56454	0
GO:0016071_mRNA_metabolic_process	RBM15B	126	62	2.08271	-9.56454	0
GO:0016071_mRNA_metabolic_process	TRA2A	126	62	2.08271	-9.56454	0
GO:0016071_mRNA_metabolic_process	CWC15	126	62	2.08271	-9.56454	0
GO:0016071_mRNA_metabolic_process	CSDC2	126	62	2.08271	-9.56454	0
GO:0016071_mRNA_metabolic_process	DDX20	126	62	2.08271	-9.56454	0
GO:0016071_mRNA_metabolic_process	SFRS6	126	62	2.08271	-9.56454	0
GO:0016071_mRNA_metabolic_process	LSM3	126	62	2.08271	-9.56454	0
GO:0016071_mRNA_metabolic_process	RNH1	126	62	2.08271	-9.56454	0
GO:0016071_mRNA_metabolic_process	SPOP	126	62	2.08271	-9.56454	0
GO:0016071_mRNA_metabolic_process	TRA2B	126	62	2.08271	-9.56454	0
GO:0016071_mRNA_metabolic_process	SRPK1	126	62	2.08271	-9.56454	0
GO:0016071_mRNA_metabolic_process	HNRNPH3	126	62	2.08271	-9.56454	0
GO:0016071_mRNA_metabolic_process	RBM5	126	62	2.08271	-9.56454	0
GO:0016071_mRNA_metabolic_process	PCF11	126	62	2.08271	-9.56454	0
GO:0016071_mRNA_metabolic_process	RNGTT	126	62	2.08271	-9.56454	0
GO:0016071_mRNA_metabolic_process	UPF3B	126	62	2.08271	-9.56454	0
GO:0016071_mRNA_metabolic_process	SFRS1	126	62	2.08271	-9.56454	0
GO:0016071_mRNA_metabolic_process	NONO	126	62	2.08271	-9.56454	0
GO:0016071_mRNA_metabolic_process	EIF2C4	126	62	2.08271	-9.56454	0
GO:0016071_mRNA_metabolic_process	ZFP36L1	126	62	2.08271	-9.56454	0
GO:0016071_mRNA_metabolic_process	SNRNP70	126	62	2.08271	-9.56454	0
GO:0016071_mRNA_metabolic_process	PRPF3	126	62	2.08271	-9.56454	0
GO:0016071_mRNA_metabolic_process	SFRS9	126	62	2.08271	-9.56454	0
GO:0016071_mRNA_metabolic_process	HSPA1A	126	62	2.08271	-9.56454	0
GO:0016071_mRNA_metabolic_process	PRPF18	126	62	2.08271	-9.56454	0
GO:0016071_mRNA_metabolic_process	SFRS8	126	62	2.08271	-9.56454	0
GO:0016071_mRNA_metabolic_process	LSM5	126	62	2.08271	-9.56454	0
GO:0016071_mRNA_metabolic_process	PRMT7	126	62	2.08271	-9.56454	0
GO:0016071_mRNA_metabolic_process	UPF2	126	62	2.08271	-9.56454	0
GO:0016071_mRNA_metabolic_process	SERBP1	126	62	2.08271	-9.56454	0
GO:0016071_mRNA_metabolic_process	NCBP1	126	62	2.08271	-9.56454	0
GO:0016071_mRNA_metabolic_process	AUH	126	62	2.08271	-9.56454	0
GO:0016071_mRNA_metabolic_process	KHDRBS1	126	62	2.08271	-9.56454	0
GO:0016071_mRNA_metabolic_process	SSB	126	62	2.08271	-9.56454	0
GO:0016071_mRNA_metabolic_process	SF3A2	126	62	2.08271	-9.56454	0
GO:0016071_mRNA_metabolic_process	SMN1	126	62	2.08271	-9.56454	0
GO:0016071_mRNA_metabolic_process	BARD1	126	62	2.08271	-9.56454	0
GO:0016071_mRNA_metabolic_process	CDC2L1	126	62	2.08271	-9.56454	0
GO:0016071_mRNA_metabolic_process	GEMIN5	126	62	2.08271	-9.56454	0
GO:0016071_mRNA_metabolic_process	LSM2	126	62	2.08271	-9.56454	0
GO:0016071_mRNA_metabolic_process	SF1	126	62	2.08271	-9.56454	0
GO:0016071_mRNA_metabolic_process	FUSIP1	126	62	2.08271	-9.56454	0
GO:0016071_mRNA_metabolic_process	SNRPE	126	62	2.08271	-9.56454	0
GO:0016071_mRNA_metabolic_process	SFRS5	126	62	2.08271	-9.56454	0
GO:0016071_mRNA_metabolic_process	UPF1	126	62	2.08271	-9.56454	0
GO:0016071_mRNA_metabolic_process	CSTF1	126	62	2.08271	-9.56454	0
GO:0016071_mRNA_metabolic_process	GRSF1	126	62	2.08271	-9.56454	0
GO:0016071_mRNA_metabolic_process	DHX15	126	62	2.08271	-9.56454	0
GO:0016071_mRNA_metabolic_process	UPF3A	126	62	2.08271	-9.56454	0
GO:0006323_DNA_packaging	NCAPG	64	38	2.51311	-9.05476	0
GO:0006323_DNA_packaging	HMGA1	64	38	2.51311	-9.05476	0
GO:0006323_DNA_packaging	MYST3	64	38	2.51311	-9.05476	0
GO:0006323_DNA_packaging	HIST1H2BH	64	38	2.51311	-9.05476	0
GO:0006323_DNA_packaging	HIST1H1E	64	38	2.51311	-9.05476	0
GO:0006323_DNA_packaging	POLS	64	38	2.51311	-9.05476	0
GO:0006323_DNA_packaging	HIST1H2AD	64	38	2.51311	-9.05476	0
GO:0006323_DNA_packaging	CHAF1A	64	38	2.51311	-9.05476	0
GO:0006323_DNA_packaging	SMC2	64	38	2.51311	-9.05476	0
GO:0006323_DNA_packaging	NCAPD2	64	38	2.51311	-9.05476	0
GO:0006323_DNA_packaging	HIST2H2AC	64	38	2.51311	-9.05476	0
GO:0006323_DNA_packaging	H1FX	64	38	2.51311	-9.05476	0
GO:0006323_DNA_packaging	H2AFY	64	38	2.51311	-9.05476	0
GO:0006323_DNA_packaging	SIRT1	64	38	2.51311	-9.05476	0
GO:0006323_DNA_packaging	CDCA5	64	38	2.51311	-9.05476	0
GO:0006323_DNA_packaging	TOP2A	64	38	2.51311	-9.05476	0
GO:0006323_DNA_packaging	NAP1L4	64	38	2.51311	-9.05476	0
GO:0006323_DNA_packaging	H2AFX	64	38	2.51311	-9.05476	0
GO:0006323_DNA_packaging	ACIN1	64	38	2.51311	-9.05476	0
GO:0006323_DNA_packaging	HMGB2	64	38	2.51311	-9.05476	0
GO:0006323_DNA_packaging	ASF1A	64	38	2.51311	-9.05476	0
GO:0006323_DNA_packaging	HELLS	64	38	2.51311	-9.05476	0
GO:0006323_DNA_packaging	NCAPH	64	38	2.51311	-9.05476	0
GO:0006323_DNA_packaging	NUSAP1	64	38	2.51311	-9.05476	0
GO:0006323_DNA_packaging	CENPV	64	38	2.51311	-9.05476	0
GO:0006323_DNA_packaging	CTCF	64	38	2.51311	-9.05476	0
GO:0006323_DNA_packaging	SMARCA5	64	38	2.51311	-9.05476	0
GO:0006323_DNA_packaging	HIST1H2AC	64	38	2.51311	-9.05476	0
GO:0006323_DNA_packaging	HIST1H1C	64	38	2.51311	-9.05476	0
GO:0006323_DNA_packaging	HIST1H2AJ	64	38	2.51311	-9.05476	0
GO:0006323_DNA_packaging	MYST4	64	38	2.51311	-9.05476	0
GO:0006323_DNA_packaging	DFFB	64	38	2.51311	-9.05476	0
GO:0006323_DNA_packaging	HIST1H2AB	64	38	2.51311	-9.05476	0
GO:0006323_DNA_packaging	SET	64	38	2.51311	-9.05476	0
GO:0006323_DNA_packaging	HAT1	64	38	2.51311	-9.05476	0
GO:0006323_DNA_packaging	HIST1H2BL	64	38	2.51311	-9.05476	0
GO:0006323_DNA_packaging	NCAPD3	64	38	2.51311	-9.05476	0
GO:0006323_DNA_packaging	NPM1	64	38	2.51311	-9.05476	0
GO:0000819_sister_chromatid_segregation	NCAPG	28	22	3.32562	-8.9101	0
GO:0000819_sister_chromatid_segregation	ZW10	28	22	3.32562	-8.9101	0
GO:0000819_sister_chromatid_segregation	CENPE	28	22	3.32562	-8.9101	0
GO:0000819_sister_chromatid_segregation	POLS	28	22	3.32562	-8.9101	0
GO:0000819_sister_chromatid_segregation	NUSAP1	28	22	3.32562	-8.9101	0
GO:0000819_sister_chromatid_segregation	NCAPH	28	22	3.32562	-8.9101	0
GO:0000819_sister_chromatid_segregation	SMC2	28	22	3.32562	-8.9101	0
GO:0000819_sister_chromatid_segregation	NCAPD2	28	22	3.32562	-8.9101	0
GO:0000819_sister_chromatid_segregation	NDC80	28	22	3.32562	-8.9101	0
GO:0000819_sister_chromatid_segregation	LATS1	28	22	3.32562	-8.9101	0
GO:0000819_sister_chromatid_segregation	ZWINT	28	22	3.32562	-8.9101	0
GO:0000819_sister_chromatid_segregation	SEH1L	28	22	3.32562	-8.9101	0
GO:0000819_sister_chromatid_segregation	SMC1A	28	22	3.32562	-8.9101	0
GO:0000819_sister_chromatid_segregation	NIPBL	28	22	3.32562	-8.9101	0
GO:0000819_sister_chromatid_segregation	CDCA5	28	22	3.32562	-8.9101	0
GO:0000819_sister_chromatid_segregation	DSCC1	28	22	3.32562	-8.9101	0
GO:0000819_sister_chromatid_segregation	CDC23	28	22	3.32562	-8.9101	0
GO:0000819_sister_chromatid_segregation	PDS5B	28	22	3.32562	-8.9101	0
GO:0000819_sister_chromatid_segregation	KIFC1	28	22	3.32562	-8.9101	0
GO:0000819_sister_chromatid_segregation	DDX11	28	22	3.32562	-8.9101	0
GO:0000819_sister_chromatid_segregation	KIAA0892	28	22	3.32562	-8.9101	0
GO:0000819_sister_chromatid_segregation	NCAPD3	28	22	3.32562	-8.9101	0
GO:0000070_mitotic_sister_chromatid_segregation	NCAPG	27	21	3.29203	-8.38316	0
GO:0000070_mitotic_sister_chromatid_segregation	ZW10	27	21	3.29203	-8.38316	0
GO:0000070_mitotic_sister_chromatid_segregation	CENPE	27	21	3.29203	-8.38316	0
GO:0000070_mitotic_sister_chromatid_segregation	POLS	27	21	3.29203	-8.38316	0
GO:0000070_mitotic_sister_chromatid_segregation	NUSAP1	27	21	3.29203	-8.38316	0
GO:0000070_mitotic_sister_chromatid_segregation	NCAPH	27	21	3.29203	-8.38316	0
GO:0000070_mitotic_sister_chromatid_segregation	SMC2	27	21	3.29203	-8.38316	0
GO:0000070_mitotic_sister_chromatid_segregation	NCAPD2	27	21	3.29203	-8.38316	0
GO:0000070_mitotic_sister_chromatid_segregation	NDC80	27	21	3.29203	-8.38316	0
GO:0000070_mitotic_sister_chromatid_segregation	ZWINT	27	21	3.29203	-8.38316	0
GO:0000070_mitotic_sister_chromatid_segregation	SEH1L	27	21	3.29203	-8.38316	0
GO:0000070_mitotic_sister_chromatid_segregation	SMC1A	27	21	3.29203	-8.38316	0
GO:0000070_mitotic_sister_chromatid_segregation	NIPBL	27	21	3.29203	-8.38316	0
GO:0000070_mitotic_sister_chromatid_segregation	CDCA5	27	21	3.29203	-8.38316	0
GO:0000070_mitotic_sister_chromatid_segregation	DSCC1	27	21	3.29203	-8.38316	0
GO:0000070_mitotic_sister_chromatid_segregation	CDC23	27	21	3.29203	-8.38316	0
GO:0000070_mitotic_sister_chromatid_segregation	PDS5B	27	21	3.29203	-8.38316	0
GO:0000070_mitotic_sister_chromatid_segregation	KIFC1	27	21	3.29203	-8.38316	0
GO:0000070_mitotic_sister_chromatid_segregation	DDX11	27	21	3.29203	-8.38316	0
GO:0000070_mitotic_sister_chromatid_segregation	KIAA0892	27	21	3.29203	-8.38316	0
GO:0000070_mitotic_sister_chromatid_segregation	NCAPD3	27	21	3.29203	-8.38316	0
GO:0007059_chromosome_segregation	MIS12	51	31	2.57276	-7.83812	0
GO:0007059_chromosome_segregation	NCAPG	51	31	2.57276	-7.83812	0
GO:0007059_chromosome_segregation	ZW10	51	31	2.57276	-7.83812	0
GO:0007059_chromosome_segregation	CENPE	51	31	2.57276	-7.83812	0
GO:0007059_chromosome_segregation	POLS	51	31	2.57276	-7.83812	0
GO:0007059_chromosome_segregation	SMC3	51	31	2.57276	-7.83812	0
GO:0007059_chromosome_segregation	SMC2	51	31	2.57276	-7.83812	0
GO:0007059_chromosome_segregation	NCAPD2	51	31	2.57276	-7.83812	0
GO:0007059_chromosome_segregation	NDC80	51	31	2.57276	-7.83812	0
GO:0007059_chromosome_segregation	LATS1	51	31	2.57276	-7.83812	0
GO:0007059_chromosome_segregation	FAM33A	51	31	2.57276	-7.83812	0
GO:0007059_chromosome_segregation	SEH1L	51	31	2.57276	-7.83812	0
GO:0007059_chromosome_segregation	NEK6	51	31	2.57276	-7.83812	0
GO:0007059_chromosome_segregation	CDCA5	51	31	2.57276	-7.83812	0
GO:0007059_chromosome_segregation	PMF1	51	31	2.57276	-7.83812	0
GO:0007059_chromosome_segregation	DSCC1	51	31	2.57276	-7.83812	0
GO:0007059_chromosome_segregation	CDC23	51	31	2.57276	-7.83812	0
GO:0007059_chromosome_segregation	TOP2A	51	31	2.57276	-7.83812	0
GO:0007059_chromosome_segregation	KIFC1	51	31	2.57276	-7.83812	0
GO:0007059_chromosome_segregation	NUF2	51	31	2.57276	-7.83812	0
GO:0007059_chromosome_segregation	NCAPH	51	31	2.57276	-7.83812	0
GO:0007059_chromosome_segregation	NUSAP1	51	31	2.57276	-7.83812	0
GO:0007059_chromosome_segregation	CTCF	51	31	2.57276	-7.83812	0
GO:0007059_chromosome_segregation	ZWINT	51	31	2.57276	-7.83812	0
GO:0007059_chromosome_segregation	SMC1A	51	31	2.57276	-7.83812	0
GO:0007059_chromosome_segregation	NIPBL	51	31	2.57276	-7.83812	0
GO:0007059_chromosome_segregation	PDS5B	51	31	2.57276	-7.83812	0
GO:0007059_chromosome_segregation	DDX11	51	31	2.57276	-7.83812	0
GO:0007059_chromosome_segregation	SRPK1	51	31	2.57276	-7.83812	0
GO:0007059_chromosome_segregation	NCAPD3	51	31	2.57276	-7.83812	0
GO:0007059_chromosome_segregation	KIAA0892	51	31	2.57276	-7.83812	0
GO:0000075_cell_cycle_checkpoint	CDC45L	73	38	2.20328	-6.91686	0
GO:0000075_cell_cycle_checkpoint	GTSE1	73	38	2.20328	-6.91686	0
GO:0000075_cell_cycle_checkpoint	ZW10	73	38	2.20328	-6.91686	0
GO:0000075_cell_cycle_checkpoint	DDB1	73	38	2.20328	-6.91686	0
GO:0000075_cell_cycle_checkpoint	MAD2L1	73	38	2.20328	-6.91686	0
GO:0000075_cell_cycle_checkpoint	RBBP8	73	38	2.20328	-6.91686	0
GO:0000075_cell_cycle_checkpoint	RBM38	73	38	2.20328	-6.91686	0
GO:0000075_cell_cycle_checkpoint	RAD17	73	38	2.20328	-6.91686	0
GO:0000075_cell_cycle_checkpoint	FOXN3	73	38	2.20328	-6.91686	0
GO:0000075_cell_cycle_checkpoint	CCND1	73	38	2.20328	-6.91686	0
GO:0000075_cell_cycle_checkpoint	RAD9A	73	38	2.20328	-6.91686	0
GO:0000075_cell_cycle_checkpoint	CHEK1	73	38	2.20328	-6.91686	0
GO:0000075_cell_cycle_checkpoint	UIMC1	73	38	2.20328	-6.91686	0
GO:0000075_cell_cycle_checkpoint	H2AFX	73	38	2.20328	-6.91686	0
GO:0000075_cell_cycle_checkpoint	ATRIP	73	38	2.20328	-6.91686	0
GO:0000075_cell_cycle_checkpoint	TTK	73	38	2.20328	-6.91686	0
GO:0000075_cell_cycle_checkpoint	FANCG	73	38	2.20328	-6.91686	0
GO:0000075_cell_cycle_checkpoint	MAD2L2	73	38	2.20328	-6.91686	0
GO:0000075_cell_cycle_checkpoint	BUB3	73	38	2.20328	-6.91686	0
GO:0000075_cell_cycle_checkpoint	DGKZ	73	38	2.20328	-6.91686	0
GO:0000075_cell_cycle_checkpoint	CDT1	73	38	2.20328	-6.91686	0
GO:0000075_cell_cycle_checkpoint	RPS27L	73	38	2.20328	-6.91686	0
GO:0000075_cell_cycle_checkpoint	BUB1	73	38	2.20328	-6.91686	0
GO:0000075_cell_cycle_checkpoint	CCNA2	73	38	2.20328	-6.91686	0
GO:0000075_cell_cycle_checkpoint	HINFP	73	38	2.20328	-6.91686	0
GO:0000075_cell_cycle_checkpoint	BUB1B	73	38	2.20328	-6.91686	0
GO:0000075_cell_cycle_checkpoint	NAE1	73	38	2.20328	-6.91686	0
GO:0000075_cell_cycle_checkpoint	ZWINT	73	38	2.20328	-6.91686	0
GO:0000075_cell_cycle_checkpoint	SMC1A	73	38	2.20328	-6.91686	0
GO:0000075_cell_cycle_checkpoint	ERCC3	73	38	2.20328	-6.91686	0
GO:0000075_cell_cycle_checkpoint	BRIP1	73	38	2.20328	-6.91686	0
GO:0000075_cell_cycle_checkpoint	RB1	73	38	2.20328	-6.91686	0
GO:0000075_cell_cycle_checkpoint	CHEK2	73	38	2.20328	-6.91686	0
GO:0000075_cell_cycle_checkpoint	FAM175A	73	38	2.20328	-6.91686	0
GO:0000075_cell_cycle_checkpoint	KNTC1	73	38	2.20328	-6.91686	0
GO:0000075_cell_cycle_checkpoint	CCNE2	73	38	2.20328	-6.91686	0
GO:0000075_cell_cycle_checkpoint	CDKN2B	73	38	2.20328	-6.91686	0
GO:0000279_M_phase	CDC2L5	170	70	1.74284	-6.65039	0
GO:0000279_M_phase	YEATS4	170	70	1.74284	-6.65039	0
GO:0000279_M_phase	MSH5	170	70	1.74284	-6.65039	0
GO:0000279_M_phase	NCAPG	170	70	1.74284	-6.65039	0
GO:0000279_M_phase	CKS2	170	70	1.74284	-6.65039	0
GO:0000279_M_phase	CENPE	170	70	1.74284	-6.65039	0
GO:0000279_M_phase	SMC3	170	70	1.74284	-6.65039	0
GO:0000279_M_phase	SMC2	170	70	1.74284	-6.65039	0
GO:0000279_M_phase	NCAPD2	170	70	1.74284	-6.65039	0
GO:0000279_M_phase	CDCA8	170	70	1.74284	-6.65039	0
GO:0000279_M_phase	RAD21	170	70	1.74284	-6.65039	0
GO:0000279_M_phase	FAM33A	170	70	1.74284	-6.65039	0
GO:0000279_M_phase	SEH1L	170	70	1.74284	-6.65039	0
GO:0000279_M_phase	ANAPC10	170	70	1.74284	-6.65039	0
GO:0000279_M_phase	CDCA5	170	70	1.74284	-6.65039	0
GO:0000279_M_phase	NEK6	170	70	1.74284	-6.65039	0
GO:0000279_M_phase	RAD54L	170	70	1.74284	-6.65039	0
GO:0000279_M_phase	DSCC1	170	70	1.74284	-6.65039	0
GO:0000279_M_phase	KIFC1	170	70	1.74284	-6.65039	0
GO:0000279_M_phase	CHEK1	170	70	1.74284	-6.65039	0
GO:0000279_M_phase	RAD51L3	170	70	1.74284	-6.65039	0
GO:0000279_M_phase	MAD2L2	170	70	1.74284	-6.65039	0
GO:0000279_M_phase	PBRM1	170	70	1.74284	-6.65039	0
GO:0000279_M_phase	BUB3	170	70	1.74284	-6.65039	0
GO:0000279_M_phase	MPHOSPH9	170	70	1.74284	-6.65039	0
GO:0000279_M_phase	NUSAP1	170	70	1.74284	-6.65039	0
GO:0000279_M_phase	NCAPH	170	70	1.74284	-6.65039	0
GO:0000279_M_phase	ANAPC5	170	70	1.74284	-6.65039	0
GO:0000279_M_phase	BUB1B	170	70	1.74284	-6.65039	0
GO:0000279_M_phase	NOLC1	170	70	1.74284	-6.65039	0
GO:0000279_M_phase	SMC1A	170	70	1.74284	-6.65039	0
GO:0000279_M_phase	NIPBL	170	70	1.74284	-6.65039	0
GO:0000279_M_phase	PKMYT1	170	70	1.74284	-6.65039	0
GO:0000279_M_phase	PDS5B	170	70	1.74284	-6.65039	0
GO:0000279_M_phase	ILF3	170	70	1.74284	-6.65039	0
GO:0000279_M_phase	DDX11	170	70	1.74284	-6.65039	0
GO:0000279_M_phase	RAD51	170	70	1.74284	-6.65039	0
GO:0000279_M_phase	RCC1	170	70	1.74284	-6.65039	0
GO:0000279_M_phase	XRCC2	170	70	1.74284	-6.65039	0
GO:0000279_M_phase	KIAA0892	170	70	1.74284	-6.65039	0
GO:0000279_M_phase	ZW10	170	70	1.74284	-6.65039	0
GO:0000279_M_phase	DMC1	170	70	1.74284	-6.65039	0
GO:0000279_M_phase	POLS	170	70	1.74284	-6.65039	0
GO:0000279_M_phase	KIF15	170	70	1.74284	-6.65039	0
GO:0000279_M_phase	NDC80	170	70	1.74284	-6.65039	0
GO:0000279_M_phase	CDC25C	170	70	1.74284	-6.65039	0
GO:0000279_M_phase	CDC23	170	70	1.74284	-6.65039	0
GO:0000279_M_phase	KIF2C	170	70	1.74284	-6.65039	0
GO:0000279_M_phase	TTK	170	70	1.74284	-6.65039	0
GO:0000279_M_phase	PPP5C	170	70	1.74284	-6.65039	0
GO:0000279_M_phase	KIF22	170	70	1.74284	-6.65039	0
GO:0000279_M_phase	KIF11	170	70	1.74284	-6.65039	0
GO:0000279_M_phase	NEK2	170	70	1.74284	-6.65039	0
GO:0000279_M_phase	RAN	170	70	1.74284	-6.65039	0
GO:0000279_M_phase	MPHOSPH6	170	70	1.74284	-6.65039	0
GO:0000279_M_phase	BUB1	170	70	1.74284	-6.65039	0
GO:0000279_M_phase	MRE11A	170	70	1.74284	-6.65039	0
GO:0000279_M_phase	AKAP8	170	70	1.74284	-6.65039	0
GO:0000279_M_phase	KLHDC3	170	70	1.74284	-6.65039	0
GO:0000279_M_phase	OSGIN2	170	70	1.74284	-6.65039	0
GO:0000279_M_phase	ZWINT	170	70	1.74284	-6.65039	0
GO:0000279_M_phase	CDC2L1	170	70	1.74284	-6.65039	0
GO:0000279_M_phase	STMN1	170	70	1.74284	-6.65039	0
GO:0000279_M_phase	ANAPC4	170	70	1.74284	-6.65039	0
GO:0000279_M_phase	LIG3	170	70	1.74284	-6.65039	0
GO:0000279_M_phase	RB1	170	70	1.74284	-6.65039	0
GO:0000279_M_phase	KNTC1	170	70	1.74284	-6.65039	0
GO:0000279_M_phase	HSPA2	170	70	1.74284	-6.65039	0
GO:0000279_M_phase	TARDBP	170	70	1.74284	-6.65039	0
GO:0000279_M_phase	NCAPD3	170	70	1.74284	-6.65039	0
GO:0034621_cellular_macromolecular_complex_subunit_organization	CD3E	227	87	1.62219	-6.43215	0
GO:0034621_cellular_macromolecular_complex_subunit_organization	TMEM48	227	87	1.62219	-6.43215	0
GO:0034621_cellular_macromolecular_complex_subunit_organization	SNRPD1	227	87	1.62219	-6.43215	0
GO:0034621_cellular_macromolecular_complex_subunit_organization	SNRPG	227	87	1.62219	-6.43215	0
GO:0034621_cellular_macromolecular_complex_subunit_organization	AP2S1	227	87	1.62219	-6.43215	0
GO:0034621_cellular_macromolecular_complex_subunit_organization	FLNA	227	87	1.62219	-6.43215	0
GO:0034621_cellular_macromolecular_complex_subunit_organization	SFRS2IP	227	87	1.62219	-6.43215	0
GO:0034621_cellular_macromolecular_complex_subunit_organization	HMGA1	227	87	1.62219	-6.43215	0
GO:0034621_cellular_macromolecular_complex_subunit_organization	CENPE	227	87	1.62219	-6.43215	0
GO:0034621_cellular_macromolecular_complex_subunit_organization	CENPJ	227	87	1.62219	-6.43215	0
GO:0034621_cellular_macromolecular_complex_subunit_organization	CHRNA3	227	87	1.62219	-6.43215	0
GO:0034621_cellular_macromolecular_complex_subunit_organization	HIST1H2BH	227	87	1.62219	-6.43215	0
GO:0034621_cellular_macromolecular_complex_subunit_organization	HIST1H1E	227	87	1.62219	-6.43215	0
GO:0034621_cellular_macromolecular_complex_subunit_organization	HIST1H2AD	227	87	1.62219	-6.43215	0
GO:0034621_cellular_macromolecular_complex_subunit_organization	EVL	227	87	1.62219	-6.43215	0
GO:0034621_cellular_macromolecular_complex_subunit_organization	PIH1D1	227	87	1.62219	-6.43215	0
GO:0034621_cellular_macromolecular_complex_subunit_organization	TTF2	227	87	1.62219	-6.43215	0
GO:0034621_cellular_macromolecular_complex_subunit_organization	USP39	227	87	1.62219	-6.43215	0
GO:0034621_cellular_macromolecular_complex_subunit_organization	SEH1L	227	87	1.62219	-6.43215	0
GO:0034621_cellular_macromolecular_complex_subunit_organization	TAF1	227	87	1.62219	-6.43215	0
GO:0034621_cellular_macromolecular_complex_subunit_organization	AGRN	227	87	1.62219	-6.43215	0
GO:0034621_cellular_macromolecular_complex_subunit_organization	MAZ	227	87	1.62219	-6.43215	0
GO:0034621_cellular_macromolecular_complex_subunit_organization	H2AFX	227	87	1.62219	-6.43215	0
GO:0034621_cellular_macromolecular_complex_subunit_organization	HELLS	227	87	1.62219	-6.43215	0
GO:0034621_cellular_macromolecular_complex_subunit_organization	NUFIP1	227	87	1.62219	-6.43215	0
GO:0034621_cellular_macromolecular_complex_subunit_organization	TTF1	227	87	1.62219	-6.43215	0
GO:0034621_cellular_macromolecular_complex_subunit_organization	EIF3A	227	87	1.62219	-6.43215	0
GO:0034621_cellular_macromolecular_complex_subunit_organization	DDX20	227	87	1.62219	-6.43215	0
GO:0034621_cellular_macromolecular_complex_subunit_organization	SFRS6	227	87	1.62219	-6.43215	0
GO:0034621_cellular_macromolecular_complex_subunit_organization	HMGB1	227	87	1.62219	-6.43215	0
GO:0034621_cellular_macromolecular_complex_subunit_organization	SMARCA5	227	87	1.62219	-6.43215	0
GO:0034621_cellular_macromolecular_complex_subunit_organization	MTRF1	227	87	1.62219	-6.43215	0
GO:0034621_cellular_macromolecular_complex_subunit_organization	HIST1H1C	227	87	1.62219	-6.43215	0
GO:0034621_cellular_macromolecular_complex_subunit_organization	HIST1H2AJ	227	87	1.62219	-6.43215	0
GO:0034621_cellular_macromolecular_complex_subunit_organization	MYST4	227	87	1.62219	-6.43215	0
GO:0034621_cellular_macromolecular_complex_subunit_organization	SMAD3	227	87	1.62219	-6.43215	0
GO:0034621_cellular_macromolecular_complex_subunit_organization	SUPT16H	227	87	1.62219	-6.43215	0
GO:0034621_cellular_macromolecular_complex_subunit_organization	FMOD	227	87	1.62219	-6.43215	0
GO:0034621_cellular_macromolecular_complex_subunit_organization	SRC	227	87	1.62219	-6.43215	0
GO:0034621_cellular_macromolecular_complex_subunit_organization	RBM5	227	87	1.62219	-6.43215	0
GO:0034621_cellular_macromolecular_complex_subunit_organization	HIST1H2BL	227	87	1.62219	-6.43215	0
GO:0034621_cellular_macromolecular_complex_subunit_organization	WASL	227	87	1.62219	-6.43215	0
GO:0034621_cellular_macromolecular_complex_subunit_organization	MIS12	227	87	1.62219	-6.43215	0
GO:0034621_cellular_macromolecular_complex_subunit_organization	DSTN	227	87	1.62219	-6.43215	0
GO:0034621_cellular_macromolecular_complex_subunit_organization	MTIF3	227	87	1.62219	-6.43215	0
GO:0034621_cellular_macromolecular_complex_subunit_organization	NASP	227	87	1.62219	-6.43215	0
GO:0034621_cellular_macromolecular_complex_subunit_organization	SFRS1	227	87	1.62219	-6.43215	0
GO:0034621_cellular_macromolecular_complex_subunit_organization	PFDN6	227	87	1.62219	-6.43215	0
GO:0034621_cellular_macromolecular_complex_subunit_organization	CHAF1A	227	87	1.62219	-6.43215	0
GO:0034621_cellular_macromolecular_complex_subunit_organization	PFN2	227	87	1.62219	-6.43215	0
GO:0034621_cellular_macromolecular_complex_subunit_organization	RAC1	227	87	1.62219	-6.43215	0
GO:0034621_cellular_macromolecular_complex_subunit_organization	PXN	227	87	1.62219	-6.43215	0
GO:0034621_cellular_macromolecular_complex_subunit_organization	HIST2H2AC	227	87	1.62219	-6.43215	0
GO:0034621_cellular_macromolecular_complex_subunit_organization	H1FX	227	87	1.62219	-6.43215	0
GO:0034621_cellular_macromolecular_complex_subunit_organization	H2AFY	227	87	1.62219	-6.43215	0
GO:0034621_cellular_macromolecular_complex_subunit_organization	PSMG2	227	87	1.62219	-6.43215	0
GO:0034621_cellular_macromolecular_complex_subunit_organization	LATS1	227	87	1.62219	-6.43215	0
GO:0034621_cellular_macromolecular_complex_subunit_organization	KATNB1	227	87	1.62219	-6.43215	0
GO:0034621_cellular_macromolecular_complex_subunit_organization	COX18	227	87	1.62219	-6.43215	0
GO:0034621_cellular_macromolecular_complex_subunit_organization	NDUFS4	227	87	1.62219	-6.43215	0
GO:0034621_cellular_macromolecular_complex_subunit_organization	SFRS9	227	87	1.62219	-6.43215	0
GO:0034621_cellular_macromolecular_complex_subunit_organization	CENPH	227	87	1.62219	-6.43215	0
GO:0034621_cellular_macromolecular_complex_subunit_organization	NAP1L4	227	87	1.62219	-6.43215	0
GO:0034621_cellular_macromolecular_complex_subunit_organization	SFRS8	227	87	1.62219	-6.43215	0
GO:0034621_cellular_macromolecular_complex_subunit_organization	PILRB	227	87	1.62219	-6.43215	0
GO:0034621_cellular_macromolecular_complex_subunit_organization	HMGB2	227	87	1.62219	-6.43215	0
GO:0034621_cellular_macromolecular_complex_subunit_organization	ASF1A	227	87	1.62219	-6.43215	0
GO:0034621_cellular_macromolecular_complex_subunit_organization	SF3A2	227	87	1.62219	-6.43215	0
GO:0034621_cellular_macromolecular_complex_subunit_organization	CENPV	227	87	1.62219	-6.43215	0
GO:0034621_cellular_macromolecular_complex_subunit_organization	CTCF	227	87	1.62219	-6.43215	0
[truncated: 401 more rows]

## Sheet: CENPE
		Total genes	Changed genes	Enrichment of	Significance of enrichment	False discovery
GO categories	Gene name	in category	in category	genes in category	LOG10(p)	rate
GO:0000226_microtubule_cytoskeleton_organization	CEP76	86	35	2.58661	-7.68582	0
GO:0000226_microtubule_cytoskeleton_organization	SASS6	86	35	2.58661	-7.68582	0
GO:0000226_microtubule_cytoskeleton_organization	CETN3	86	35	2.58661	-7.68582	0
GO:0000226_microtubule_cytoskeleton_organization	SPAG5	86	35	2.58661	-7.68582	0
GO:0000226_microtubule_cytoskeleton_organization	PRC1	86	35	2.58661	-7.68582	0
GO:0000226_microtubule_cytoskeleton_organization	CENPJ	86	35	2.58661	-7.68582	0
GO:0000226_microtubule_cytoskeleton_organization	CKS2	86	35	2.58661	-7.68582	0
GO:0000226_microtubule_cytoskeleton_organization	SMC3	86	35	2.58661	-7.68582	0
GO:0000226_microtubule_cytoskeleton_organization	UNC84B	86	35	2.58661	-7.68582	0
GO:0000226_microtubule_cytoskeleton_organization	CKAP5	86	35	2.58661	-7.68582	0
GO:0000226_microtubule_cytoskeleton_organization	NDC80	86	35	2.58661	-7.68582	0
GO:0000226_microtubule_cytoskeleton_organization	FAM33A	86	35	2.58661	-7.68582	0
GO:0000226_microtubule_cytoskeleton_organization	BRCA2	86	35	2.58661	-7.68582	0
GO:0000226_microtubule_cytoskeleton_organization	SEH1L	86	35	2.58661	-7.68582	0
GO:0000226_microtubule_cytoskeleton_organization	MAPRE1	86	35	2.58661	-7.68582	0
GO:0000226_microtubule_cytoskeleton_organization	AURKA	86	35	2.58661	-7.68582	0
GO:0000226_microtubule_cytoskeleton_organization	PAFAH1B1	86	35	2.58661	-7.68582	0
GO:0000226_microtubule_cytoskeleton_organization	TUBG1	86	35	2.58661	-7.68582	0
GO:0000226_microtubule_cytoskeleton_organization	KIF2C	86	35	2.58661	-7.68582	0
GO:0000226_microtubule_cytoskeleton_organization	TTK	86	35	2.58661	-7.68582	0
GO:0000226_microtubule_cytoskeleton_organization	TPPP	86	35	2.58661	-7.68582	0
GO:0000226_microtubule_cytoskeleton_organization	MARK4	86	35	2.58661	-7.68582	0
GO:0000226_microtubule_cytoskeleton_organization	MAP7	86	35	2.58661	-7.68582	0
GO:0000226_microtubule_cytoskeleton_organization	DYNC1H1	86	35	2.58661	-7.68582	0
GO:0000226_microtubule_cytoskeleton_organization	KIF11	86	35	2.58661	-7.68582	0
GO:0000226_microtubule_cytoskeleton_organization	NEK2	86	35	2.58661	-7.68582	0
GO:0000226_microtubule_cytoskeleton_organization	NUSAP1	86	35	2.58661	-7.68582	0
GO:0000226_microtubule_cytoskeleton_organization	CEP135	86	35	2.58661	-7.68582	0
GO:0000226_microtubule_cytoskeleton_organization	PSRC1	86	35	2.58661	-7.68582	0
GO:0000226_microtubule_cytoskeleton_organization	BUB1B	86	35	2.58661	-7.68582	0
GO:0000226_microtubule_cytoskeleton_organization	UBE2C	86	35	2.58661	-7.68582	0
GO:0000226_microtubule_cytoskeleton_organization	BBS4	86	35	2.58661	-7.68582	0
GO:0000226_microtubule_cytoskeleton_organization	ZWINT	86	35	2.58661	-7.68582	0
GO:0000226_microtubule_cytoskeleton_organization	KIF23	86	35	2.58661	-7.68582	0
GO:0000226_microtubule_cytoskeleton_organization	STMN1	86	35	2.58661	-7.68582	0
GO:0000075_cell_cycle_checkpoint	MAD2L2	73	23	2.00247	-3.25715	0.0125
GO:0000075_cell_cycle_checkpoint	GTSE1	73	23	2.00247	-3.25715	0.0125
GO:0000075_cell_cycle_checkpoint	CENPF	73	23	2.00247	-3.25715	0.0125
GO:0000075_cell_cycle_checkpoint	ZW10	73	23	2.00247	-3.25715	0.0125
GO:0000075_cell_cycle_checkpoint	BUB3	73	23	2.00247	-3.25715	0.0125
GO:0000075_cell_cycle_checkpoint	XPC	73	23	2.00247	-3.25715	0.0125
GO:0000075_cell_cycle_checkpoint	BUB1	73	23	2.00247	-3.25715	0.0125
GO:0000075_cell_cycle_checkpoint	MAD2L1	73	23	2.00247	-3.25715	0.0125
GO:0000075_cell_cycle_checkpoint	CCNA2	73	23	2.00247	-3.25715	0.0125
GO:0000075_cell_cycle_checkpoint	RBBP8	73	23	2.00247	-3.25715	0.0125
GO:0000075_cell_cycle_checkpoint	HINFP	73	23	2.00247	-3.25715	0.0125
GO:0000075_cell_cycle_checkpoint	BUB1B	73	23	2.00247	-3.25715	0.0125
GO:0000075_cell_cycle_checkpoint	RAD17	73	23	2.00247	-3.25715	0.0125
GO:0000075_cell_cycle_checkpoint	FOXN3	73	23	2.00247	-3.25715	0.0125
GO:0000075_cell_cycle_checkpoint	ZWINT	73	23	2.00247	-3.25715	0.0125
GO:0000075_cell_cycle_checkpoint	ERCC3	73	23	2.00247	-3.25715	0.0125
GO:0000075_cell_cycle_checkpoint	CCNE2	73	23	2.00247	-3.25715	0.0125
GO:0000075_cell_cycle_checkpoint	BIRC5	73	23	2.00247	-3.25715	0.0125
GO:0000075_cell_cycle_checkpoint	H2AFX	73	23	2.00247	-3.25715	0.0125
GO:0000075_cell_cycle_checkpoint	UIMC1	73	23	2.00247	-3.25715	0.0125
GO:0000075_cell_cycle_checkpoint	ATRIP	73	23	2.00247	-3.25715	0.0125
GO:0000075_cell_cycle_checkpoint	TTK	73	23	2.00247	-3.25715	0.0125
GO:0000075_cell_cycle_checkpoint	FANCG	73	23	2.00247	-3.25715	0.0125
GO:0000280_nuclear_division	SMC4	115	52	2.87386	-13.3155	0
GO:0000280_nuclear_division	CDC2L5	115	52	2.87386	-13.3155	0
GO:0000280_nuclear_division	NCAPG	115	52	2.87386	-13.3155	0
GO:0000280_nuclear_division	CENPE	115	52	2.87386	-13.3155	0
GO:0000280_nuclear_division	SMC3	115	52	2.87386	-13.3155	0
GO:0000280_nuclear_division	SMC2	115	52	2.87386	-13.3155	0
GO:0000280_nuclear_division	NCAPD2	115	52	2.87386	-13.3155	0
GO:0000280_nuclear_division	CDCA8	115	52	2.87386	-13.3155	0
GO:0000280_nuclear_division	FAM33A	115	52	2.87386	-13.3155	0
GO:0000280_nuclear_division	SEH1L	115	52	2.87386	-13.3155	0
GO:0000280_nuclear_division	ANAPC10	115	52	2.87386	-13.3155	0
GO:0000280_nuclear_division	AURKA	115	52	2.87386	-13.3155	0
GO:0000280_nuclear_division	CDCA5	115	52	2.87386	-13.3155	0
GO:0000280_nuclear_division	KIFC1	115	52	2.87386	-13.3155	0
GO:0000280_nuclear_division	MAD2L2	115	52	2.87386	-13.3155	0
GO:0000280_nuclear_division	PBRM1	115	52	2.87386	-13.3155	0
GO:0000280_nuclear_division	BUB3	115	52	2.87386	-13.3155	0
GO:0000280_nuclear_division	NUSAP1	115	52	2.87386	-13.3155	0
GO:0000280_nuclear_division	NCAPH	115	52	2.87386	-13.3155	0
GO:0000280_nuclear_division	CDC25B	115	52	2.87386	-13.3155	0
GO:0000280_nuclear_division	USP16	115	52	2.87386	-13.3155	0
GO:0000280_nuclear_division	CDC27	115	52	2.87386	-13.3155	0
GO:0000280_nuclear_division	PIN1	115	52	2.87386	-13.3155	0
GO:0000280_nuclear_division	ANLN	115	52	2.87386	-13.3155	0
GO:0000280_nuclear_division	NIPBL	115	52	2.87386	-13.3155	0
GO:0000280_nuclear_division	PDS5B	115	52	2.87386	-13.3155	0
GO:0000280_nuclear_division	PLK1	115	52	2.87386	-13.3155	0
GO:0000280_nuclear_division	ZW10	115	52	2.87386	-13.3155	0
GO:0000280_nuclear_division	POLS	115	52	2.87386	-13.3155	0
GO:0000280_nuclear_division	KIF15	115	52	2.87386	-13.3155	0
GO:0000280_nuclear_division	CIT	115	52	2.87386	-13.3155	0
GO:0000280_nuclear_division	NDC80	115	52	2.87386	-13.3155	0
GO:0000280_nuclear_division	DLGAP5	115	52	2.87386	-13.3155	0
GO:0000280_nuclear_division	TPX2	115	52	2.87386	-13.3155	0
GO:0000280_nuclear_division	CDC25C	115	52	2.87386	-13.3155	0
GO:0000280_nuclear_division	DCTN3	115	52	2.87386	-13.3155	0
GO:0000280_nuclear_division	PBK	115	52	2.87386	-13.3155	0
GO:0000280_nuclear_division	CDC23	115	52	2.87386	-13.3155	0
GO:0000280_nuclear_division	BIRC5	115	52	2.87386	-13.3155	0
GO:0000280_nuclear_division	KIF2C	115	52	2.87386	-13.3155	0
GO:0000280_nuclear_division	TTK	115	52	2.87386	-13.3155	0
GO:0000280_nuclear_division	CENPF	115	52	2.87386	-13.3155	0
GO:0000280_nuclear_division	KIF22	115	52	2.87386	-13.3155	0
GO:0000280_nuclear_division	KIF11	115	52	2.87386	-13.3155	0
GO:0000280_nuclear_division	NEK2	115	52	2.87386	-13.3155	0
GO:0000280_nuclear_division	BUB1	115	52	2.87386	-13.3155	0
GO:0000280_nuclear_division	UBE2C	115	52	2.87386	-13.3155	0
GO:0000280_nuclear_division	ZWINT	115	52	2.87386	-13.3155	0
GO:0000280_nuclear_division	CDC2L1	115	52	2.87386	-13.3155	0
GO:0000280_nuclear_division	ANAPC4	115	52	2.87386	-13.3155	0
GO:0000280_nuclear_division	TARDBP	115	52	2.87386	-13.3155	0
GO:0000280_nuclear_division	CD28	115	52	2.87386	-13.3155	0
GO:0007067_mitosis	SMC4	115	52	2.87386	-13.3155	0
GO:0007067_mitosis	CDC2L5	115	52	2.87386	-13.3155	0
GO:0007067_mitosis	NCAPG	115	52	2.87386	-13.3155	0
GO:0007067_mitosis	CENPE	115	52	2.87386	-13.3155	0
GO:0007067_mitosis	SMC3	115	52	2.87386	-13.3155	0
GO:0007067_mitosis	SMC2	115	52	2.87386	-13.3155	0
GO:0007067_mitosis	NCAPD2	115	52	2.87386	-13.3155	0
GO:0007067_mitosis	CDCA8	115	52	2.87386	-13.3155	0
GO:0007067_mitosis	FAM33A	115	52	2.87386	-13.3155	0
GO:0007067_mitosis	SEH1L	115	52	2.87386	-13.3155	0
GO:0007067_mitosis	ANAPC10	115	52	2.87386	-13.3155	0
GO:0007067_mitosis	AURKA	115	52	2.87386	-13.3155	0
GO:0007067_mitosis	CDCA5	115	52	2.87386	-13.3155	0
GO:0007067_mitosis	KIFC1	115	52	2.87386	-13.3155	0
GO:0007067_mitosis	MAD2L2	115	52	2.87386	-13.3155	0
GO:0007067_mitosis	PBRM1	115	52	2.87386	-13.3155	0
GO:0007067_mitosis	BUB3	115	52	2.87386	-13.3155	0
GO:0007067_mitosis	NUSAP1	115	52	2.87386	-13.3155	0
GO:0007067_mitosis	NCAPH	115	52	2.87386	-13.3155	0
GO:0007067_mitosis	CDC25B	115	52	2.87386	-13.3155	0
GO:0007067_mitosis	USP16	115	52	2.87386	-13.3155	0
GO:0007067_mitosis	CDC27	115	52	2.87386	-13.3155	0
GO:0007067_mitosis	PIN1	115	52	2.87386	-13.3155	0
GO:0007067_mitosis	ANLN	115	52	2.87386	-13.3155	0
GO:0007067_mitosis	NIPBL	115	52	2.87386	-13.3155	0
GO:0007067_mitosis	PDS5B	115	52	2.87386	-13.3155	0
GO:0007067_mitosis	PLK1	115	52	2.87386	-13.3155	0
GO:0007067_mitosis	ZW10	115	52	2.87386	-13.3155	0
GO:0007067_mitosis	POLS	115	52	2.87386	-13.3155	0
GO:0007067_mitosis	KIF15	115	52	2.87386	-13.3155	0
GO:0007067_mitosis	CIT	115	52	2.87386	-13.3155	0
GO:0007067_mitosis	NDC80	115	52	2.87386	-13.3155	0
GO:0007067_mitosis	DLGAP5	115	52	2.87386	-13.3155	0
GO:0007067_mitosis	TPX2	115	52	2.87386	-13.3155	0
GO:0007067_mitosis	CDC25C	115	52	2.87386	-13.3155	0
GO:0007067_mitosis	DCTN3	115	52	2.87386	-13.3155	0
GO:0007067_mitosis	PBK	115	52	2.87386	-13.3155	0
GO:0007067_mitosis	CDC23	115	52	2.87386	-13.3155	0
GO:0007067_mitosis	BIRC5	115	52	2.87386	-13.3155	0
GO:0007067_mitosis	KIF2C	115	52	2.87386	-13.3155	0
GO:0007067_mitosis	TTK	115	52	2.87386	-13.3155	0
GO:0007067_mitosis	CENPF	115	52	2.87386	-13.3155	0
GO:0007067_mitosis	KIF22	115	52	2.87386	-13.3155	0
GO:0007067_mitosis	KIF11	115	52	2.87386	-13.3155	0
GO:0007067_mitosis	NEK2	115	52	2.87386	-13.3155	0
GO:0007067_mitosis	BUB1	115	52	2.87386	-13.3155	0
GO:0007067_mitosis	UBE2C	115	52	2.87386	-13.3155	0
GO:0007067_mitosis	ZWINT	115	52	2.87386	-13.3155	0
GO:0007067_mitosis	CDC2L1	115	52	2.87386	-13.3155	0
GO:0007067_mitosis	ANAPC4	115	52	2.87386	-13.3155	0
GO:0007067_mitosis	TARDBP	115	52	2.87386	-13.3155	0
GO:0007067_mitosis	CD28	115	52	2.87386	-13.3155	0
GO:0048285_organelle_fission	SMC4	118	52	2.8008	-12.7604	0
GO:0048285_organelle_fission	CDC2L5	118	52	2.8008	-12.7604	0
GO:0048285_organelle_fission	NCAPG	118	52	2.8008	-12.7604	0
GO:0048285_organelle_fission	CENPE	118	52	2.8008	-12.7604	0
GO:0048285_organelle_fission	SMC3	118	52	2.8008	-12.7604	0
GO:0048285_organelle_fission	SMC2	118	52	2.8008	-12.7604	0
GO:0048285_organelle_fission	NCAPD2	118	52	2.8008	-12.7604	0
GO:0048285_organelle_fission	CDCA8	118	52	2.8008	-12.7604	0
GO:0048285_organelle_fission	FAM33A	118	52	2.8008	-12.7604	0
GO:0048285_organelle_fission	SEH1L	118	52	2.8008	-12.7604	0
GO:0048285_organelle_fission	ANAPC10	118	52	2.8008	-12.7604	0
GO:0048285_organelle_fission	AURKA	118	52	2.8008	-12.7604	0
GO:0048285_organelle_fission	CDCA5	118	52	2.8008	-12.7604	0
GO:0048285_organelle_fission	KIFC1	118	52	2.8008	-12.7604	0
GO:0048285_organelle_fission	MAD2L2	118	52	2.8008	-12.7604	0
GO:0048285_organelle_fission	PBRM1	118	52	2.8008	-12.7604	0
GO:0048285_organelle_fission	BUB3	118	52	2.8008	-12.7604	0
GO:0048285_organelle_fission	NUSAP1	118	52	2.8008	-12.7604	0
GO:0048285_organelle_fission	NCAPH	118	52	2.8008	-12.7604	0
GO:0048285_organelle_fission	CDC25B	118	52	2.8008	-12.7604	0
GO:0048285_organelle_fission	USP16	118	52	2.8008	-12.7604	0
GO:0048285_organelle_fission	CDC27	118	52	2.8008	-12.7604	0
GO:0048285_organelle_fission	PIN1	118	52	2.8008	-12.7604	0
GO:0048285_organelle_fission	ANLN	118	52	2.8008	-12.7604	0
GO:0048285_organelle_fission	NIPBL	118	52	2.8008	-12.7604	0
GO:0048285_organelle_fission	PDS5B	118	52	2.8008	-12.7604	0
GO:0048285_organelle_fission	PLK1	118	52	2.8008	-12.7604	0
GO:0048285_organelle_fission	ZW10	118	52	2.8008	-12.7604	0
GO:0048285_organelle_fission	POLS	118	52	2.8008	-12.7604	0
GO:0048285_organelle_fission	KIF15	118	52	2.8008	-12.7604	0
GO:0048285_organelle_fission	CIT	118	52	2.8008	-12.7604	0
GO:0048285_organelle_fission	NDC80	118	52	2.8008	-12.7604	0
GO:0048285_organelle_fission	DLGAP5	118	52	2.8008	-12.7604	0
GO:0048285_organelle_fission	TPX2	118	52	2.8008	-12.7604	0
GO:0048285_organelle_fission	CDC25C	118	52	2.8008	-12.7604	0
GO:0048285_organelle_fission	DCTN3	118	52	2.8008	-12.7604	0
GO:0048285_organelle_fission	PBK	118	52	2.8008	-12.7604	0
GO:0048285_organelle_fission	CDC23	118	52	2.8008	-12.7604	0
GO:0048285_organelle_fission	BIRC5	118	52	2.8008	-12.7604	0
GO:0048285_organelle_fission	KIF2C	118	52	2.8008	-12.7604	0
GO:0048285_organelle_fission	TTK	118	52	2.8008	-12.7604	0
GO:0048285_organelle_fission	CENPF	118	52	2.8008	-12.7604	0
GO:0048285_organelle_fission	KIF22	118	52	2.8008	-12.7604	0
GO:0048285_organelle_fission	KIF11	118	52	2.8008	-12.7604	0
GO:0048285_organelle_fission	NEK2	118	52	2.8008	-12.7604	0
GO:0048285_organelle_fission	BUB1	118	52	2.8008	-12.7604	0
GO:0048285_organelle_fission	UBE2C	118	52	2.8008	-12.7604	0
GO:0048285_organelle_fission	ZWINT	118	52	2.8008	-12.7604	0
GO:0048285_organelle_fission	CDC2L1	118	52	2.8008	-12.7604	0
GO:0048285_organelle_fission	ANAPC4	118	52	2.8008	-12.7604	0
GO:0048285_organelle_fission	TARDBP	118	52	2.8008	-12.7604	0
GO:0048285_organelle_fission	CD28	118	52	2.8008	-12.7604	0
GO:0000087_M_phase_of_mitotic_cell_cycle	SMC4	118	52	2.8008	-12.7604	0
GO:0000087_M_phase_of_mitotic_cell_cycle	CDC2L5	118	52	2.8008	-12.7604	0
GO:0000087_M_phase_of_mitotic_cell_cycle	NCAPG	118	52	2.8008	-12.7604	0
GO:0000087_M_phase_of_mitotic_cell_cycle	CENPE	118	52	2.8008	-12.7604	0
GO:0000087_M_phase_of_mitotic_cell_cycle	SMC3	118	52	2.8008	-12.7604	0
GO:0000087_M_phase_of_mitotic_cell_cycle	SMC2	118	52	2.8008	-12.7604	0
GO:0000087_M_phase_of_mitotic_cell_cycle	NCAPD2	118	52	2.8008	-12.7604	0
GO:0000087_M_phase_of_mitotic_cell_cycle	CDCA8	118	52	2.8008	-12.7604	0
GO:0000087_M_phase_of_mitotic_cell_cycle	FAM33A	118	52	2.8008	-12.7604	0
GO:0000087_M_phase_of_mitotic_cell_cycle	SEH1L	118	52	2.8008	-12.7604	0
GO:0000087_M_phase_of_mitotic_cell_cycle	ANAPC10	118	52	2.8008	-12.7604	0
GO:0000087_M_phase_of_mitotic_cell_cycle	AURKA	118	52	2.8008	-12.7604	0
GO:0000087_M_phase_of_mitotic_cell_cycle	CDCA5	118	52	2.8008	-12.7604	0
GO:0000087_M_phase_of_mitotic_cell_cycle	KIFC1	118	52	2.8008	-12.7604	0
GO:0000087_M_phase_of_mitotic_cell_cycle	MAD2L2	118	52	2.8008	-12.7604	0
GO:0000087_M_phase_of_mitotic_cell_cycle	PBRM1	118	52	2.8008	-12.7604	0
GO:0000087_M_phase_of_mitotic_cell_cycle	BUB3	118	52	2.8008	-12.7604	0
GO:0000087_M_phase_of_mitotic_cell_cycle	NUSAP1	118	52	2.8008	-12.7604	0
GO:0000087_M_phase_of_mitotic_cell_cycle	NCAPH	118	52	2.8008	-12.7604	0
GO:0000087_M_phase_of_mitotic_cell_cycle	CDC25B	118	52	2.8008	-12.7604	0
GO:0000087_M_phase_of_mitotic_cell_cycle	USP16	118	52	2.8008	-12.7604	0
GO:0000087_M_phase_of_mitotic_cell_cycle	CDC27	118	52	2.8008	-12.7604	0
GO:0000087_M_phase_of_mitotic_cell_cycle	PIN1	118	52	2.8008	-12.7604	0
GO:0000087_M_phase_of_mitotic_cell_cycle	ANLN	118	52	2.8008	-12.7604	0
GO:0000087_M_phase_of_mitotic_cell_cycle	NIPBL	118	52	2.8008	-12.7604	0
GO:0000087_M_phase_of_mitotic_cell_cycle	PDS5B	118	52	2.8008	-12.7604	0
GO:0000087_M_phase_of_mitotic_cell_cycle	PLK1	118	52	2.8008	-12.7604	0
GO:0000087_M_phase_of_mitotic_cell_cycle	ZW10	118	52	2.8008	-12.7604	0
GO:0000087_M_phase_of_mitotic_cell_cycle	POLS	118	52	2.8008	-12.7604	0
GO:0000087_M_phase_of_mitotic_cell_cycle	KIF15	118	52	2.8008	-12.7604	0
GO:0000087_M_phase_of_mitotic_cell_cycle	CIT	118	52	2.8008	-12.7604	0
GO:0000087_M_phase_of_mitotic_cell_cycle	NDC80	118	52	2.8008	-12.7604	0
GO:0000087_M_phase_of_mitotic_cell_cycle	DLGAP5	118	52	2.8008	-12.7604	0
GO:0000087_M_phase_of_mitotic_cell_cycle	TPX2	118	52	2.8008	-12.7604	0
GO:0000087_M_phase_of_mitotic_cell_cycle	CDC25C	118	52	2.8008	-12.7604	0
GO:0000087_M_phase_of_mitotic_cell_cycle	DCTN3	118	52	2.8008	-12.7604	0
GO:0000087_M_phase_of_mitotic_cell_cycle	PBK	118	52	2.8008	-12.7604	0
GO:0000087_M_phase_of_mitotic_cell_cycle	CDC23	118	52	2.8008	-12.7604	0
GO:0000087_M_phase_of_mitotic_cell_cycle	BIRC5	118	52	2.8008	-12.7604	0
GO:0000087_M_phase_of_mitotic_cell_cycle	KIF2C	118	52	2.8008	-12.7604	0
GO:0000087_M_phase_of_mitotic_cell_cycle	TTK	118	52	2.8008	-12.7604	0
GO:0000087_M_phase_of_mitotic_cell_cycle	CENPF	118	52	2.8008	-12.7604	0
GO:0000087_M_phase_of_mitotic_cell_cycle	KIF22	118	52	2.8008	-12.7604	0
GO:0000087_M_phase_of_mitotic_cell_cycle	KIF11	118	52	2.8008	-12.7604	0
GO:0000087_M_phase_of_mitotic_cell_cycle	NEK2	118	52	2.8008	-12.7604	0
GO:0000087_M_phase_of_mitotic_cell_cycle	BUB1	118	52	2.8008	-12.7604	0
GO:0000087_M_phase_of_mitotic_cell_cycle	UBE2C	118	52	2.8008	-12.7604	0
GO:0000087_M_phase_of_mitotic_cell_cycle	ZWINT	118	52	2.8008	-12.7604	0
GO:0000087_M_phase_of_mitotic_cell_cycle	CDC2L1	118	52	2.8008	-12.7604	0
GO:0000087_M_phase_of_mitotic_cell_cycle	ANAPC4	118	52	2.8008	-12.7604	0
GO:0000087_M_phase_of_mitotic_cell_cycle	TARDBP	118	52	2.8008	-12.7604	0
GO:0000087_M_phase_of_mitotic_cell_cycle	CD28	118	52	2.8008	-12.7604	0
GO:0007059_chromosome_segregation	SMC4	51	28	3.48938	-9.91588	0
GO:0007059_chromosome_segregation	NCAPG	51	28	3.48938	-9.91588	0
GO:0007059_chromosome_segregation	ZW10	51	28	3.48938	-9.91588	0
GO:0007059_chromosome_segregation	CENPE	51	28	3.48938	-9.91588	0
GO:0007059_chromosome_segregation	POLS	51	28	3.48938	-9.91588	0
GO:0007059_chromosome_segregation	SMC3	51	28	3.48938	-9.91588	0
GO:0007059_chromosome_segregation	SMC2	51	28	3.48938	-9.91588	0
GO:0007059_chromosome_segregation	NCAPD2	51	28	3.48938	-9.91588	0
GO:0007059_chromosome_segregation	DLGAP5	51	28	3.48938	-9.91588	0
GO:0007059_chromosome_segregation	NDC80	51	28	3.48938	-9.91588	0
GO:0007059_chromosome_segregation	LATS1	51	28	3.48938	-9.91588	0
GO:0007059_chromosome_segregation	FAM33A	51	28	3.48938	-9.91588	0
GO:0007059_chromosome_segregation	INCENP	51	28	3.48938	-9.91588	0
GO:0007059_chromosome_segregation	SEH1L	51	28	3.48938	-9.91588	0
GO:0007059_chromosome_segregation	NDEL1	51	28	3.48938	-9.91588	0
GO:0007059_chromosome_segregation	CDCA5	51	28	3.48938	-9.91588	0
GO:0007059_chromosome_segregation	CDC23	51	28	3.48938	-9.91588	0
GO:0007059_chromosome_segregation	KIFC1	51	28	3.48938	-9.91588	0
GO:0007059_chromosome_segregation	TOP2A	51	28	3.48938	-9.91588	0
GO:0007059_chromosome_segregation	NUF2	51	28	3.48938	-9.91588	0
GO:0007059_chromosome_segregation	CENPF	51	28	3.48938	-9.91588	0
GO:0007059_chromosome_segregation	NCAPH	51	28	3.48938	-9.91588	0
GO:0007059_chromosome_segregation	NUSAP1	51	28	3.48938	-9.91588	0
GO:0007059_chromosome_segregation	CTCF	51	28	3.48938	-9.91588	0
GO:0007059_chromosome_segregation	ZWINT	51	28	3.48938	-9.91588	0
GO:0007059_chromosome_segregation	NIPBL	51	28	3.48938	-9.91588	0
GO:0007059_chromosome_segregation	HJURP	51	28	3.48938	-9.91588	0
GO:0007059_chromosome_segregation	PDS5B	51	28	3.48938	-9.91588	0
GO:0000279_M_phase	SMC4	170	66	2.46749	-12.8042	0
GO:0000279_M_phase	CDC2L5	170	66	2.46749	-12.8042	0
GO:0000279_M_phase	NCAPG	170	66	2.46749	-12.8042	0
GO:0000279_M_phase	SPAG5	170	66	2.46749	-12.8042	0
GO:0000279_M_phase	PRC1	170	66	2.46749	-12.8042	0
GO:0000279_M_phase	CKS2	170	66	2.46749	-12.8042	0
GO:0000279_M_phase	CENPE	170	66	2.46749	-12.8042	0
GO:0000279_M_phase	SMC3	170	66	2.46749	-12.8042	0
GO:0000279_M_phase	SMC2	170	66	2.46749	-12.8042	0
GO:0000279_M_phase	NCAPD2	170	66	2.46749	-12.8042	0
GO:0000279_M_phase	CDCA8	170	66	2.46749	-12.8042	0
GO:0000279_M_phase	RAD21	170	66	2.46749	-12.8042	0
GO:0000279_M_phase	FAM33A	170	66	2.46749	-12.8042	0
GO:0000279_M_phase	SEH1L	170	66	2.46749	-12.8042	0
GO:0000279_M_phase	ANAPC10	170	66	2.46749	-12.8042	0
GO:0000279_M_phase	AURKA	170	66	2.46749	-12.8042	0
GO:0000279_M_phase	CDCA5	170	66	2.46749	-12.8042	0
GO:0000279_M_phase	TUBG1	170	66	2.46749	-12.8042	0
GO:0000279_M_phase	KIFC1	170	66	2.46749	-12.8042	0
GO:0000279_M_phase	PIM2	170	66	2.46749	-12.8042	0
GO:0000279_M_phase	MAD2L2	170	66	2.46749	-12.8042	0
GO:0000279_M_phase	PBRM1	170	66	2.46749	-12.8042	0
GO:0000279_M_phase	BUB3	170	66	2.46749	-12.8042	0
GO:0000279_M_phase	DYNC1H1	170	66	2.46749	-12.8042	0
GO:0000279_M_phase	NUSAP1	170	66	2.46749	-12.8042	0
GO:0000279_M_phase	NCAPH	170	66	2.46749	-12.8042	0
GO:0000279_M_phase	CDC25B	170	66	2.46749	-12.8042	0
GO:0000279_M_phase	USP16	170	66	2.46749	-12.8042	0
GO:0000279_M_phase	BUB1B	170	66	2.46749	-12.8042	0
GO:0000279_M_phase	CDC27	170	66	2.46749	-12.8042	0
GO:0000279_M_phase	KIF23	170	66	2.46749	-12.8042	0
GO:0000279_M_phase	PIN1	170	66	2.46749	-12.8042	0
GO:0000279_M_phase	KPNA2	170	66	2.46749	-12.8042	0
GO:0000279_M_phase	NIPBL	170	66	2.46749	-12.8042	0
GO:0000279_M_phase	ANLN	170	66	2.46749	-12.8042	0
GO:0000279_M_phase	PDS5B	170	66	2.46749	-12.8042	0
GO:0000279_M_phase	ILF3	170	66	2.46749	-12.8042	0
GO:0000279_M_phase	PLK1	170	66	2.46749	-12.8042	0
GO:0000279_M_phase	ZW10	170	66	2.46749	-12.8042	0
GO:0000279_M_phase	POLS	170	66	2.46749	-12.8042	0
GO:0000279_M_phase	UNC84B	170	66	2.46749	-12.8042	0
GO:0000279_M_phase	KIF15	170	66	2.46749	-12.8042	0
GO:0000279_M_phase	CIT	170	66	2.46749	-12.8042	0
GO:0000279_M_phase	NDC80	170	66	2.46749	-12.8042	0
GO:0000279_M_phase	DLGAP5	170	66	2.46749	-12.8042	0
GO:0000279_M_phase	TPX2	170	66	2.46749	-12.8042	0
GO:0000279_M_phase	CDC25C	170	66	2.46749	-12.8042	0
GO:0000279_M_phase	DCTN3	170	66	2.46749	-12.8042	0
GO:0000279_M_phase	PBK	170	66	2.46749	-12.8042	0
GO:0000279_M_phase	RAD54B	170	66	2.46749	-12.8042	0
GO:0000279_M_phase	CDC23	170	66	2.46749	-12.8042	0
GO:0000279_M_phase	BIRC5	170	66	2.46749	-12.8042	0
GO:0000279_M_phase	KIF2C	170	66	2.46749	-12.8042	0
GO:0000279_M_phase	TTK	170	66	2.46749	-12.8042	0
GO:0000279_M_phase	CENPF	170	66	2.46749	-12.8042	0
GO:0000279_M_phase	KIF22	170	66	2.46749	-12.8042	0
GO:0000279_M_phase	KIF11	170	66	2.46749	-12.8042	0
GO:0000279_M_phase	NEK2	170	66	2.46749	-12.8042	0
GO:0000279_M_phase	BUB1	170	66	2.46749	-12.8042	0
GO:0000279_M_phase	UBE2C	170	66	2.46749	-12.8042	0
GO:0000279_M_phase	ZWINT	170	66	2.46749	-12.8042	0
GO:0000279_M_phase	CDC2L1	170	66	2.46749	-12.8042	0
GO:0000279_M_phase	STMN1	170	66	2.46749	-12.8042	0
GO:0000279_M_phase	ANAPC4	170	66	2.46749	-12.8042	0
GO:0000279_M_phase	TARDBP	170	66	2.46749	-12.8042	0
GO:0000279_M_phase	CD28	170	66	2.46749	-12.8042	0
GO:0000819_sister_chromatid_segregation	SMC4	28	19	4.31277	-9.09409	0
GO:0000819_sister_chromatid_segregation	NCAPG	28	19	4.31277	-9.09409	0
GO:0000819_sister_chromatid_segregation	ZW10	28	19	4.31277	-9.09409	0
GO:0000819_sister_chromatid_segregation	CENPE	28	19	4.31277	-9.09409	0
GO:0000819_sister_chromatid_segregation	POLS	28	19	4.31277	-9.09409	0
GO:0000819_sister_chromatid_segregation	NUSAP1	28	19	4.31277	-9.09409	0
GO:0000819_sister_chromatid_segregation	NCAPH	28	19	4.31277	-9.09409	0
GO:0000819_sister_chromatid_segregation	SMC2	28	19	4.31277	-9.09409	0
GO:0000819_sister_chromatid_segregation	NCAPD2	28	19	4.31277	-9.09409	0
GO:0000819_sister_chromatid_segregation	NDC80	28	19	4.31277	-9.09409	0
GO:0000819_sister_chromatid_segregation	DLGAP5	28	19	4.31277	-9.09409	0
GO:0000819_sister_chromatid_segregation	LATS1	28	19	4.31277	-9.09409	0
GO:0000819_sister_chromatid_segregation	ZWINT	28	19	4.31277	-9.09409	0
GO:0000819_sister_chromatid_segregation	SEH1L	28	19	4.31277	-9.09409	0
GO:0000819_sister_chromatid_segregation	NIPBL	28	19	4.31277	-9.09409	0
GO:0000819_sister_chromatid_segregation	CDCA5	28	19	4.31277	-9.09409	0
GO:0000819_sister_chromatid_segregation	PDS5B	28	19	4.31277	-9.09409	0
GO:0000819_sister_chromatid_segregation	CDC23	28	19	4.31277	-9.09409	0
GO:0000819_sister_chromatid_segregation	KIFC1	28	19	4.31277	-9.09409	0
GO:0000070_mitotic_sister_chromatid_segregation	SMC4	27	18	4.23711	-8.4525	0
GO:0000070_mitotic_sister_chromatid_segregation	NCAPG	27	18	4.23711	-8.4525	0
GO:0000070_mitotic_sister_chromatid_segregation	ZW10	27	18	4.23711	-8.4525	0
GO:0000070_mitotic_sister_chromatid_segregation	CENPE	27	18	4.23711	-8.4525	0
GO:0000070_mitotic_sister_chromatid_segregation	POLS	27	18	4.23711	-8.4525	0
GO:0000070_mitotic_sister_chromatid_segregation	NUSAP1	27	18	4.23711	-8.4525	0
GO:0000070_mitotic_sister_chromatid_segregation	NCAPH	27	18	4.23711	-8.4525	0
GO:0000070_mitotic_sister_chromatid_segregation	SMC2	27	18	4.23711	-8.4525	0
GO:0000070_mitotic_sister_chromatid_segregation	NCAPD2	27	18	4.23711	-8.4525	0
GO:0000070_mitotic_sister_chromatid_segregation	NDC80	27	18	4.23711	-8.4525	0
GO:0000070_mitotic_sister_chromatid_segregation	DLGAP5	27	18	4.23711	-8.4525	0
GO:0000070_mitotic_sister_chromatid_segregation	ZWINT	27	18	4.23711	-8.4525	0
GO:0000070_mitotic_sister_chromatid_segregation	SEH1L	27	18	4.23711	-8.4525	0
GO:0000070_mitotic_sister_chromatid_segregation	NIPBL	27	18	4.23711	-8.4525	0
GO:0000070_mitotic_sister_chromatid_segregation	CDCA5	27	18	4.23711	-8.4525	0
GO:0000070_mitotic_sister_chromatid_segregation	PDS5B	27	18	4.23711	-8.4525	0
GO:0000070_mitotic_sister_chromatid_segregation	CDC23	27	18	4.23711	-8.4525	0
GO:0000070_mitotic_sister_chromatid_segregation	KIFC1	27	18	4.23711	-8.4525	0
GO:0007049_cell_cycle	CEP76	444	143	2.04698	-18.4137	0
GO:0007049_cell_cycle	CDC2L5	444	143	2.04698	-18.4137	0
GO:0007049_cell_cycle	NCAPG	444	143	2.04698	-18.4137	0
GO:0007049_cell_cycle	SPAG5	444	143	2.04698	-18.4137	0
GO:0007049_cell_cycle	PRC1	444	143	2.04698	-18.4137	0
GO:0007049_cell_cycle	CENPE	444	143	2.04698	-18.4137	0
GO:0007049_cell_cycle	SMC3	444	143	2.04698	-18.4137	0
GO:0007049_cell_cycle	RPS15A	444	143	2.04698	-18.4137	0
GO:0007049_cell_cycle	SMC2	444	143	2.04698	-18.4137	0
GO:0007049_cell_cycle	CKAP5	444	143	2.04698	-18.4137	0
GO:0007049_cell_cycle	CREB3	444	143	2.04698	-18.4137	0
GO:0007049_cell_cycle	CDCA8	444	143	2.04698	-18.4137	0
GO:0007049_cell_cycle	RAD21	444	143	2.04698	-18.4137	0
GO:0007049_cell_cycle	SEH1L	444	143	2.04698	-18.4137	0
GO:0007049_cell_cycle	ANAPC10	444	143	2.04698	-18.4137	0
GO:0007049_cell_cycle	AURKA	444	143	2.04698	-18.4137	0
GO:0007049_cell_cycle	TAF1	444	143	2.04698	-18.4137	0
GO:0007049_cell_cycle	PIM2	444	143	2.04698	-18.4137	0
GO:0007049_cell_cycle	H2AFX	444	143	2.04698	-18.4137	0
GO:0007049_cell_cycle	BUB3	444	143	2.04698	-18.4137	0
GO:0007049_cell_cycle	IFNG	444	143	2.04698	-18.4137	0
GO:0007049_cell_cycle	DYNC1H1	444	143	2.04698	-18.4137	0
GO:0007049_cell_cycle	NCAPH	444	143	2.04698	-18.4137	0
GO:0007049_cell_cycle	NUSAP1	444	143	2.04698	-18.4137	0
GO:0007049_cell_cycle	CDC27	444	143	2.04698	-18.4137	0
GO:0007049_cell_cycle	KIF23	444	143	2.04698	-18.4137	0
GO:0007049_cell_cycle	PIN1	444	143	2.04698	-18.4137	0
GO:0007049_cell_cycle	ERCC3	444	143	2.04698	-18.4137	0
GO:0007049_cell_cycle	NIPBL	444	143	2.04698	-18.4137	0
GO:0007049_cell_cycle	FBXO5	444	143	2.04698	-18.4137	0
GO:0007049_cell_cycle	PDS5B	444	143	2.04698	-18.4137	0
GO:0007049_cell_cycle	ILF3	444	143	2.04698	-18.4137	0
GO:0007049_cell_cycle	DTYMK	444	143	2.04698	-18.4137	0
GO:0007049_cell_cycle	PTPRK	444	143	2.04698	-18.4137	0
GO:0007049_cell_cycle	CCNE2	444	143	2.04698	-18.4137	0
GO:0007049_cell_cycle	PLK1	444	143	2.04698	-18.4137	0
GO:0007049_cell_cycle	CETN3	444	143	2.04698	-18.4137	0
GO:0007049_cell_cycle	BCL6	444	143	2.04698	-18.4137	0
GO:0007049_cell_cycle	ZW10	444	143	2.04698	-18.4137	0
GO:0007049_cell_cycle	TAF6	444	143	2.04698	-18.4137	0
GO:0007049_cell_cycle	KIF15	444	143	2.04698	-18.4137	0
GO:0007049_cell_cycle	CCND2	444	143	2.04698	-18.4137	0
GO:0007049_cell_cycle	AKT1	444	143	2.04698	-18.4137	0
GO:0007049_cell_cycle	RBBP8	444	143	2.04698	-18.4137	0
GO:0007049_cell_cycle	RAD17	444	143	2.04698	-18.4137	0
GO:0007049_cell_cycle	BCCIP	444	143	2.04698	-18.4137	0
GO:0007049_cell_cycle	PBK	444	143	2.04698	-18.4137	0
GO:0007049_cell_cycle	CDKN2D	444	143	2.04698	-18.4137	0
GO:0007049_cell_cycle	PAFAH1B1	444	143	2.04698	-18.4137	0
GO:0007049_cell_cycle	KATNA1	444	143	2.04698	-18.4137	0
GO:0007049_cell_cycle	CUL4B	444	143	2.04698	-18.4137	0
GO:0007049_cell_cycle	BCAT1	444	143	2.04698	-18.4137	0
GO:0007049_cell_cycle	AFAP1L2	444	143	2.04698	-18.4137	0
GO:0007049_cell_cycle	MNAT1	444	143	2.04698	-18.4137	0
GO:0007049_cell_cycle	ZBTB17	444	143	2.04698	-18.4137	0
GO:0007049_cell_cycle	CENPF	444	143	2.04698	-18.4137	0
GO:0007049_cell_cycle	NEK2	444	143	2.04698	-18.4137	0
GO:0007049_cell_cycle	BUB1	444	143	2.04698	-18.4137	0
GO:0007049_cell_cycle	CCNA2	444	143	2.04698	-18.4137	0
GO:0007049_cell_cycle	PSRC1	444	143	2.04698	-18.4137	0
GO:0007049_cell_cycle	STK11	444	143	2.04698	-18.4137	0
GO:0007049_cell_cycle	ANAPC4	444	143	2.04698	-18.4137	0
GO:0007049_cell_cycle	WDR6	444	143	2.04698	-18.4137	0
GO:0007049_cell_cycle	CCNB1	444	143	2.04698	-18.4137	0
GO:0007049_cell_cycle	RASSF1	444	143	2.04698	-18.4137	0
GO:0007049_cell_cycle	BMP7	444	143	2.04698	-18.4137	0
GO:0007049_cell_cycle	CD28	444	143	2.04698	-18.4137	0
GO:0007049_cell_cycle	SMC4	444	143	2.04698	-18.4137	0
GO:0007049_cell_cycle	USP22	444	143	2.04698	-18.4137	0
GO:0007049_cell_cycle	GTSE1	444	143	2.04698	-18.4137	0
GO:0007049_cell_cycle	RABGAP1	444	143	2.04698	-18.4137	0
GO:0007049_cell_cycle	CKS2	444	143	2.04698	-18.4137	0
GO:0007049_cell_cycle	FOXM1	444	143	2.04698	-18.4137	0
GO:0007049_cell_cycle	MAD2L1	444	143	2.04698	-18.4137	0
GO:0007049_cell_cycle	NCAPD2	444	143	2.04698	-18.4137	0
GO:0007049_cell_cycle	SIK1	444	143	2.04698	-18.4137	0
GO:0007049_cell_cycle	FAM33A	444	143	2.04698	-18.4137	0
GO:0007049_cell_cycle	CDCA5	444	143	2.04698	-18.4137	0
GO:0007049_cell_cycle	TUBG1	444	143	2.04698	-18.4137	0
GO:0007049_cell_cycle	KIFC1	444	143	2.04698	-18.4137	0
GO:0007049_cell_cycle	UIMC1	444	143	2.04698	-18.4137	0
GO:0007049_cell_cycle	CDKN3	444	143	2.04698	-18.4137	0
GO:0007049_cell_cycle	ETS1	444	143	2.04698	-18.4137	0
GO:0007049_cell_cycle	MAD2L2	444	143	2.04698	-18.4137	0
GO:0007049_cell_cycle	TAF2	444	143	2.04698	-18.4137	0
GO:0007049_cell_cycle	PBRM1	444	143	2.04698	-18.4137	0
GO:0007049_cell_cycle	CDC25B	444	143	2.04698	-18.4137	0
GO:0007049_cell_cycle	XPC	444	143	2.04698	-18.4137	0
GO:0007049_cell_cycle	USP16	444	143	2.04698	-18.4137	0
GO:0007049_cell_cycle	PPP2R3B	444	143	2.04698	-18.4137	0
GO:0007049_cell_cycle	UHMK1	444	143	2.04698	-18.4137	0
GO:0007049_cell_cycle	BUB1B	444	143	2.04698	-18.4137	0
GO:0007049_cell_cycle	KPNA2	444	143	2.04698	-18.4137	0
GO:0007049_cell_cycle	ANLN	444	143	2.04698	-18.4137	0
GO:0007049_cell_cycle	SASS6	444	143	2.04698	-18.4137	0
GO:0007049_cell_cycle	EIF4G2	444	143	2.04698	-18.4137	0
GO:0007049_cell_cycle	ARAP1	444	143	2.04698	-18.4137	0
GO:0007049_cell_cycle	POLS	444	143	2.04698	-18.4137	0
GO:0007049_cell_cycle	CIT	444	143	2.04698	-18.4137	0
GO:0007049_cell_cycle	UNC84B	444	143	2.04698	-18.4137	0
GO:0007049_cell_cycle	DLGAP5	444	143	2.04698	-18.4137	0
GO:0007049_cell_cycle	NDC80	444	143	2.04698	-18.4137	0
GO:0007049_cell_cycle	TPX2	444	143	2.04698	-18.4137	0
GO:0007049_cell_cycle	LATS1	444	143	2.04698	-18.4137	0
GO:0007049_cell_cycle	CDC25C	444	143	2.04698	-18.4137	0
GO:0007049_cell_cycle	BRCA2	444	143	2.04698	-18.4137	0
GO:0007049_cell_cycle	POLA1	444	143	2.04698	-18.4137	0
GO:0007049_cell_cycle	FOXN3	444	143	2.04698	-18.4137	0
GO:0007049_cell_cycle	DCTN3	444	143	2.04698	-18.4137	0
GO:0007049_cell_cycle	UHRF2	444	143	2.04698	-18.4137	0
GO:0007049_cell_cycle	THAP1	444	143	2.04698	-18.4137	0
GO:0007049_cell_cycle	RAD54B	444	143	2.04698	-18.4137	0
GO:0007049_cell_cycle	CDC23	444	143	2.04698	-18.4137	0
GO:0007049_cell_cycle	SKP2	444	143	2.04698	-18.4137	0
GO:0007049_cell_cycle	BIRC5	444	143	2.04698	-18.4137	0
GO:0007049_cell_cycle	CUL3	444	143	2.04698	-18.4137	0
GO:0007049_cell_cycle	ERN1	444	143	2.04698	-18.4137	0
GO:0007049_cell_cycle	KIF2C	444	143	2.04698	-18.4137	0
GO:0007049_cell_cycle	TTK	444	143	2.04698	-18.4137	0
GO:0007049_cell_cycle	ATRIP	444	143	2.04698	-18.4137	0
GO:0007049_cell_cycle	FANCG	444	143	2.04698	-18.4137	0
GO:0007049_cell_cycle	CDC20	444	143	2.04698	-18.4137	0
GO:0007049_cell_cycle	CDKN2C	444	143	2.04698	-18.4137	0
GO:0007049_cell_cycle	RACGAP1	444	143	2.04698	-18.4137	0
GO:0007049_cell_cycle	KIF22	444	143	2.04698	-18.4137	0
GO:0007049_cell_cycle	E2F1	444	143	2.04698	-18.4137	0
GO:0007049_cell_cycle	RHOB	444	143	2.04698	-18.4137	0
GO:0007049_cell_cycle	KIF11	444	143	2.04698	-18.4137	0
GO:0007049_cell_cycle	CTCF	444	143	2.04698	-18.4137	0
GO:0007049_cell_cycle	SART1	444	143	2.04698	-18.4137	0
GO:0007049_cell_cycle	HINFP	444	143	2.04698	-18.4137	0
GO:0007049_cell_cycle	UBE2C	444	143	2.04698	-18.4137	0
GO:0007049_cell_cycle	CDC7	444	143	2.04698	-18.4137	0
GO:0007049_cell_cycle	PPP6C	444	143	2.04698	-18.4137	0
GO:0007049_cell_cycle	DBF4	444	143	2.04698	-18.4137	0
GO:0007049_cell_cycle	BARD1	444	143	2.04698	-18.4137	0
GO:0007049_cell_cycle	BBS4	444	143	2.04698	-18.4137	0
GO:0007049_cell_cycle	CDC2L1	444	143	2.04698	-18.4137	0
GO:0007049_cell_cycle	ZWINT	444	143	2.04698	-18.4137	0
GO:0007049_cell_cycle	SESN1	444	143	2.04698	-18.4137	0
GO:0007049_cell_cycle	STMN1	444	143	2.04698	-18.4137	0
GO:0007049_cell_cycle	UPF1	444	143	2.04698	-18.4137	0
GO:0007049_cell_cycle	TARDBP	444	143	2.04698	-18.4137	0
GO:0000278_mitotic_cell_cycle	USP22	239	91	2.41994	-16.8529	0
GO:0000278_mitotic_cell_cycle	SMC4	239	91	2.41994	-16.8529	0
GO:0000278_mitotic_cell_cycle	CDC2L5	239	91	2.41994	-16.8529	0
GO:0000278_mitotic_cell_cycle	NCAPG	239	91	2.41994	-16.8529	0
GO:0000278_mitotic_cell_cycle	GTSE1	239	91	2.41994	-16.8529	0
GO:0000278_mitotic_cell_cycle	PRC1	239	91	2.41994	-16.8529	0
GO:0000278_mitotic_cell_cycle	CENPE	239	91	2.41994	-16.8529	0
GO:0000278_mitotic_cell_cycle	SMC3	239	91	2.41994	-16.8529	0
GO:0000278_mitotic_cell_cycle	MAD2L1	239	91	2.41994	-16.8529	0
GO:0000278_mitotic_cell_cycle	SMC2	239	91	2.41994	-16.8529	0
GO:0000278_mitotic_cell_cycle	NCAPD2	239	91	2.41994	-16.8529	0
GO:0000278_mitotic_cell_cycle	SIK1	239	91	2.41994	-16.8529	0
GO:0000278_mitotic_cell_cycle	CDCA8	239	91	2.41994	-16.8529	0
GO:0000278_mitotic_cell_cycle	FAM33A	239	91	2.41994	-16.8529	0
GO:0000278_mitotic_cell_cycle	SEH1L	239	91	2.41994	-16.8529	0
GO:0000278_mitotic_cell_cycle	ANAPC10	239	91	2.41994	-16.8529	0
GO:0000278_mitotic_cell_cycle	AURKA	239	91	2.41994	-16.8529	0
GO:0000278_mitotic_cell_cycle	CDCA5	239	91	2.41994	-16.8529	0
GO:0000278_mitotic_cell_cycle	TAF1	239	91	2.41994	-16.8529	0
GO:0000278_mitotic_cell_cycle	KIFC1	239	91	2.41994	-16.8529	0
GO:0000278_mitotic_cell_cycle	UIMC1	239	91	2.41994	-16.8529	0
GO:0000278_mitotic_cell_cycle	CDKN3	239	91	2.41994	-16.8529	0
GO:0000278_mitotic_cell_cycle	TAF2	239	91	2.41994	-16.8529	0
GO:0000278_mitotic_cell_cycle	MAD2L2	239	91	2.41994	-16.8529	0
GO:0000278_mitotic_cell_cycle	PBRM1	239	91	2.41994	-16.8529	0
GO:0000278_mitotic_cell_cycle	BUB3	239	91	2.41994	-16.8529	0
GO:0000278_mitotic_cell_cycle	DYNC1H1	239	91	2.41994	-16.8529	0
GO:0000278_mitotic_cell_cycle	NUSAP1	239	91	2.41994	-16.8529	0
GO:0000278_mitotic_cell_cycle	NCAPH	239	91	2.41994	-16.8529	0
GO:0000278_mitotic_cell_cycle	CDC25B	239	91	2.41994	-16.8529	0
GO:0000278_mitotic_cell_cycle	USP16	239	91	2.41994	-16.8529	0
GO:0000278_mitotic_cell_cycle	BUB1B	239	91	2.41994	-16.8529	0
GO:0000278_mitotic_cell_cycle	CDC27	239	91	2.41994	-16.8529	0
GO:0000278_mitotic_cell_cycle	KIF23	239	91	2.41994	-16.8529	0
GO:0000278_mitotic_cell_cycle	PIN1	239	91	2.41994	-16.8529	0
GO:0000278_mitotic_cell_cycle	KPNA2	239	91	2.41994	-16.8529	0
GO:0000278_mitotic_cell_cycle	FBXO5	239	91	2.41994	-16.8529	0
GO:0000278_mitotic_cell_cycle	ANLN	239	91	2.41994	-16.8529	0
GO:0000278_mitotic_cell_cycle	NIPBL	239	91	2.41994	-16.8529	0
GO:0000278_mitotic_cell_cycle	PDS5B	239	91	2.41994	-16.8529	0
GO:0000278_mitotic_cell_cycle	PLK1	239	91	2.41994	-16.8529	0
GO:0000278_mitotic_cell_cycle	BCL6	239	91	2.41994	-16.8529	0
GO:0000278_mitotic_cell_cycle	ZW10	239	91	2.41994	-16.8529	0
GO:0000278_mitotic_cell_cycle	POLS	239	91	2.41994	-16.8529	0
GO:0000278_mitotic_cell_cycle	UNC84B	239	91	2.41994	-16.8529	0
GO:0000278_mitotic_cell_cycle	KIF15	239	91	2.41994	-16.8529	0
GO:0000278_mitotic_cell_cycle	CIT	239	91	2.41994	-16.8529	0
GO:0000278_mitotic_cell_cycle	NDC80	239	91	2.41994	-16.8529	0
GO:0000278_mitotic_cell_cycle	DLGAP5	239	91	2.41994	-16.8529	0
GO:0000278_mitotic_cell_cycle	TPX2	239	91	2.41994	-16.8529	0
GO:0000278_mitotic_cell_cycle	LATS1	239	91	2.41994	-16.8529	0
GO:0000278_mitotic_cell_cycle	AKT1	239	91	2.41994	-16.8529	0
GO:0000278_mitotic_cell_cycle	BRCA2	239	91	2.41994	-16.8529	0
GO:0000278_mitotic_cell_cycle	CDC25C	239	91	2.41994	-16.8529	0
GO:0000278_mitotic_cell_cycle	RAD17	239	91	2.41994	-16.8529	0
GO:0000278_mitotic_cell_cycle	FOXN3	239	91	2.41994	-16.8529	0
GO:0000278_mitotic_cell_cycle	POLA1	239	91	2.41994	-16.8529	0
GO:0000278_mitotic_cell_cycle	DCTN3	239	91	2.41994	-16.8529	0
GO:0000278_mitotic_cell_cycle	CDKN2D	239	91	2.41994	-16.8529	0
GO:0000278_mitotic_cell_cycle	THAP1	239	91	2.41994	-16.8529	0
GO:0000278_mitotic_cell_cycle	PBK	239	91	2.41994	-16.8529	0
GO:0000278_mitotic_cell_cycle	KATNA1	239	91	2.41994	-16.8529	0
GO:0000278_mitotic_cell_cycle	SKP2	239	91	2.41994	-16.8529	0
GO:0000278_mitotic_cell_cycle	PAFAH1B1	239	91	2.41994	-16.8529	0
GO:0000278_mitotic_cell_cycle	CDC23	239	91	2.41994	-16.8529	0
GO:0000278_mitotic_cell_cycle	CUL3	239	91	2.41994	-16.8529	0
GO:0000278_mitotic_cell_cycle	BIRC5	239	91	2.41994	-16.8529	0
GO:0000278_mitotic_cell_cycle	KIF2C	239	91	2.41994	-16.8529	0
GO:0000278_mitotic_cell_cycle	BCAT1	239	91	2.41994	-16.8529	0
GO:0000278_mitotic_cell_cycle	TTK	239	91	2.41994	-16.8529	0
GO:0000278_mitotic_cell_cycle	AFAP1L2	239	91	2.41994	-16.8529	0
GO:0000278_mitotic_cell_cycle	CDKN2C	239	91	2.41994	-16.8529	0
GO:0000278_mitotic_cell_cycle	CENPF	239	91	2.41994	-16.8529	0
GO:0000278_mitotic_cell_cycle	KIF22	239	91	2.41994	-16.8529	0
GO:0000278_mitotic_cell_cycle	E2F1	239	91	2.41994	-16.8529	0
GO:0000278_mitotic_cell_cycle	KIF11	239	91	2.41994	-16.8529	0
GO:0000278_mitotic_cell_cycle	NEK2	239	91	2.41994	-16.8529	0
GO:0000278_mitotic_cell_cycle	BUB1	239	91	2.41994	-16.8529	0
GO:0000278_mitotic_cell_cycle	CCNA2	239	91	2.41994	-16.8529	0
GO:0000278_mitotic_cell_cycle	HINFP	239	91	2.41994	-16.8529	0
GO:0000278_mitotic_cell_cycle	DBF4	239	91	2.41994	-16.8529	0
GO:0000278_mitotic_cell_cycle	PPP6C	239	91	2.41994	-16.8529	0
GO:0000278_mitotic_cell_cycle	CDC7	239	91	2.41994	-16.8529	0
GO:0000278_mitotic_cell_cycle	UBE2C	239	91	2.41994	-16.8529	0
GO:0000278_mitotic_cell_cycle	ZWINT	239	91	2.41994	-16.8529	0
GO:0000278_mitotic_cell_cycle	CDC2L1	239	91	2.41994	-16.8529	0
GO:0000278_mitotic_cell_cycle	STMN1	239	91	2.41994	-16.8529	0
GO:0000278_mitotic_cell_cycle	ANAPC4	239	91	2.41994	-16.8529	0
GO:0000278_mitotic_cell_cycle	CCNB1	239	91	2.41994	-16.8529	0
GO:0000278_mitotic_cell_cycle	TARDBP	239	91	2.41994	-16.8529	0
GO:0000278_mitotic_cell_cycle	CD28	239	91	2.41994	-16.8529	0
GO:0022402_cell_cycle_process	CEP76	316	109	2.1923	-16.4165	0
GO:0022402_cell_cycle_process	CDC2L5	316	109	2.1923	-16.4165	0
GO:0022402_cell_cycle_process	NCAPG	316	109	2.1923	-16.4165	0
GO:0022402_cell_cycle_process	SPAG5	316	109	2.1923	-16.4165	0
GO:0022402_cell_cycle_process	PRC1	316	109	2.1923	-16.4165	0
GO:0022402_cell_cycle_process	CENPE	316	109	2.1923	-16.4165	0
GO:0022402_cell_cycle_process	SMC3	316	109	2.1923	-16.4165	0
GO:0022402_cell_cycle_process	SMC2	316	109	2.1923	-16.4165	0
GO:0022402_cell_cycle_process	CKAP5	316	109	2.1923	-16.4165	0
GO:0022402_cell_cycle_process	CDCA8	316	109	2.1923	-16.4165	0
GO:0022402_cell_cycle_process	RAD21	316	109	2.1923	-16.4165	0
GO:0022402_cell_cycle_process	SEH1L	316	109	2.1923	-16.4165	0
GO:0022402_cell_cycle_process	ANAPC10	316	109	2.1923	-16.4165	0
GO:0022402_cell_cycle_process	AURKA	316	109	2.1923	-16.4165	0
GO:0022402_cell_cycle_process	TAF1	316	109	2.1923	-16.4165	0
GO:0022402_cell_cycle_process	PIM2	316	109	2.1923	-16.4165	0
GO:0022402_cell_cycle_process	BUB3	316	109	2.1923	-16.4165	0
GO:0022402_cell_cycle_process	IFNG	316	109	2.1923	-16.4165	0
GO:0022402_cell_cycle_process	DYNC1H1	316	109	2.1923	-16.4165	0
GO:0022402_cell_cycle_process	NCAPH	316	109	2.1923	-16.4165	0
GO:0022402_cell_cycle_process	NUSAP1	316	109	2.1923	-16.4165	0
GO:0022402_cell_cycle_process	CDC27	316	109	2.1923	-16.4165	0
GO:0022402_cell_cycle_process	KIF23	316	109	2.1923	-16.4165	0
GO:0022402_cell_cycle_process	PIN1	316	109	2.1923	-16.4165	0
GO:0022402_cell_cycle_process	FBXO5	316	109	2.1923	-16.4165	0
GO:0022402_cell_cycle_process	NIPBL	316	109	2.1923	-16.4165	0
GO:0022402_cell_cycle_process	PDS5B	316	109	2.1923	-16.4165	0
GO:0022402_cell_cycle_process	ILF3	316	109	2.1923	-16.4165	0
GO:0022402_cell_cycle_process	PLK1	316	109	2.1923	-16.4165	0
GO:0022402_cell_cycle_process	CETN3	316	109	2.1923	-16.4165	0
GO:0022402_cell_cycle_process	BCL6	316	109	2.1923	-16.4165	0
GO:0022402_cell_cycle_process	ZW10	316	109	2.1923	-16.4165	0
GO:0022402_cell_cycle_process	KIF15	316	109	2.1923	-16.4165	0
GO:0022402_cell_cycle_process	AKT1	316	109	2.1923	-16.4165	0
GO:0022402_cell_cycle_process	CDKN2D	316	109	2.1923	-16.4165	0
GO:0022402_cell_cycle_process	PBK	316	109	2.1923	-16.4165	0
GO:0022402_cell_cycle_process	PAFAH1B1	316	109	2.1923	-16.4165	0
GO:0022402_cell_cycle_process	KATNA1	316	109	2.1923	-16.4165	0
GO:0022402_cell_cycle_process	BCAT1	316	109	2.1923	-16.4165	0
GO:0022402_cell_cycle_process	CENPF	316	109	2.1923	-16.4165	0
GO:0022402_cell_cycle_process	NEK2	316	109	2.1923	-16.4165	0
GO:0022402_cell_cycle_process	BUB1	316	109	2.1923	-16.4165	0
GO:0022402_cell_cycle_process	STK11	316	109	2.1923	-16.4165	0
GO:0022402_cell_cycle_process	ANAPC4	316	109	2.1923	-16.4165	0
GO:0022402_cell_cycle_process	WDR6	316	109	2.1923	-16.4165	0
GO:0022402_cell_cycle_process	CCNB1	316	109	2.1923	-16.4165	0
GO:0022402_cell_cycle_process	RASSF1	316	109	2.1923	-16.4165	0
GO:0022402_cell_cycle_process	CD28	316	109	2.1923	-16.4165	0
GO:0022402_cell_cycle_process	SMC4	316	109	2.1923	-16.4165	0
GO:0022402_cell_cycle_process	GTSE1	316	109	2.1923	-16.4165	0
GO:0022402_cell_cycle_process	CKS2	316	109	2.1923	-16.4165	0
GO:0022402_cell_cycle_process	NCAPD2	316	109	2.1923	-16.4165	0
GO:0022402_cell_cycle_process	FAM33A	316	109	2.1923	-16.4165	0
GO:0022402_cell_cycle_process	CDCA5	316	109	2.1923	-16.4165	0
GO:0022402_cell_cycle_process	TUBG1	316	109	2.1923	-16.4165	0
GO:0022402_cell_cycle_process	KIFC1	316	109	2.1923	-16.4165	0
GO:0022402_cell_cycle_process	CDKN3	316	109	2.1923	-16.4165	0
GO:0022402_cell_cycle_process	TAF2	316	109	2.1923	-16.4165	0
GO:0022402_cell_cycle_process	MAD2L2	316	109	2.1923	-16.4165	0
GO:0022402_cell_cycle_process	PBRM1	316	109	2.1923	-16.4165	0
GO:0022402_cell_cycle_process	CDC25B	316	109	2.1923	-16.4165	0
GO:0022402_cell_cycle_process	USP16	316	109	2.1923	-16.4165	0
GO:0022402_cell_cycle_process	PPP2R3B	316	109	2.1923	-16.4165	0
GO:0022402_cell_cycle_process	UHMK1	316	109	2.1923	-16.4165	0
GO:0022402_cell_cycle_process	BUB1B	316	109	2.1923	-16.4165	0
GO:0022402_cell_cycle_process	KPNA2	316	109	2.1923	-16.4165	0
GO:0022402_cell_cycle_process	ANLN	316	109	2.1923	-16.4165	0
GO:0022402_cell_cycle_process	EIF4G2	316	109	2.1923	-16.4165	0
GO:0022402_cell_cycle_process	SASS6	316	109	2.1923	-16.4165	0
GO:0022402_cell_cycle_process	ARAP1	316	109	2.1923	-16.4165	0
GO:0022402_cell_cycle_process	POLS	316	109	2.1923	-16.4165	0
GO:0022402_cell_cycle_process	UNC84B	316	109	2.1923	-16.4165	0
GO:0022402_cell_cycle_process	CIT	316	109	2.1923	-16.4165	0
GO:0022402_cell_cycle_process	NDC80	316	109	2.1923	-16.4165	0
GO:0022402_cell_cycle_process	DLGAP5	316	109	2.1923	-16.4165	0
GO:0022402_cell_cycle_process	TPX2	316	109	2.1923	-16.4165	0
GO:0022402_cell_cycle_process	LATS1	316	109	2.1923	-16.4165	0
GO:0022402_cell_cycle_process	BRCA2	316	109	2.1923	-16.4165	0
GO:0022402_cell_cycle_process	CDC25C	316	109	2.1923	-16.4165	0
GO:0022402_cell_cycle_process	POLA1	316	109	2.1923	-16.4165	0
GO:0022402_cell_cycle_process	FOXN3	316	109	2.1923	-16.4165	0
GO:0022402_cell_cycle_process	DCTN3	316	109	2.1923	-16.4165	0
GO:0022402_cell_cycle_process	CDC23	316	109	2.1923	-16.4165	0
GO:0022402_cell_cycle_process	SKP2	316	109	2.1923	-16.4165	0
GO:0022402_cell_cycle_process	RAD54B	316	109	2.1923	-16.4165	0
GO:0022402_cell_cycle_process	CUL3	316	109	2.1923	-16.4165	0
GO:0022402_cell_cycle_process	BIRC5	316	109	2.1923	-16.4165	0
GO:0022402_cell_cycle_process	ERN1	316	109	2.1923	-16.4165	0
GO:0022402_cell_cycle_process	KIF2C	316	109	2.1923	-16.4165	0
GO:0022402_cell_cycle_process	TTK	316	109	2.1923	-16.4165	0
GO:0022402_cell_cycle_process	CDKN2C	316	109	2.1923	-16.4165	0
GO:0022402_cell_cycle_process	RACGAP1	316	109	2.1923	-16.4165	0
GO:0022402_cell_cycle_process	KIF22	316	109	2.1923	-16.4165	0
GO:0022402_cell_cycle_process	E2F1	316	109	2.1923	-16.4165	0
GO:0022402_cell_cycle_process	KIF11	316	109	2.1923	-16.4165	0
GO:0022402_cell_cycle_process	CTCF	316	109	2.1923	-16.4165	0
GO:0022402_cell_cycle_process	SART1	316	109	2.1923	-16.4165	0
GO:0022402_cell_cycle_process	HINFP	316	109	2.1923	-16.4165	0
GO:0022402_cell_cycle_process	DBF4	316	109	2.1923	-16.4165	0
GO:0022402_cell_cycle_process	PPP6C	316	109	2.1923	-16.4165	0
GO:0022402_cell_cycle_process	CDC7	316	109	2.1923	-16.4165	0
GO:0022402_cell_cycle_process	UBE2C	316	109	2.1923	-16.4165	0
GO:0022402_cell_cycle_process	BARD1	316	109	2.1923	-16.4165	0
GO:0022402_cell_cycle_process	BBS4	316	109	2.1923	-16.4165	0
GO:0022402_cell_cycle_process	ZWINT	316	109	2.1923	-16.4165	0
GO:0022402_cell_cycle_process	CDC2L1	316	109	2.1923	-16.4165	0
GO:0022402_cell_cycle_process	SESN1	316	109	2.1923	-16.4165	0
GO:0022402_cell_cycle_process	STMN1	316	109	2.1923	-16.4165	0
GO:0022402_cell_cycle_process	TARDBP	316	109	2.1923	-16.4165	0
GO:0022403_cell_cycle_phase	SMC4	245	88	2.28285	-14.4993	0
GO:0022403_cell_cycle_phase	CDC2L5	245	88	2.28285	-14.4993	0
GO:0022403_cell_cycle_phase	NCAPG	245	88	2.28285	-14.4993	0
GO:0022403_cell_cycle_phase	GTSE1	245	88	2.28285	-14.4993	0
GO:0022403_cell_cycle_phase	SPAG5	245	88	2.28285	-14.4993	0
GO:0022403_cell_cycle_phase	PRC1	245	88	2.28285	-14.4993	0
GO:0022403_cell_cycle_phase	CKS2	245	88	2.28285	-14.4993	0
GO:0022403_cell_cycle_phase	CENPE	245	88	2.28285	-14.4993	0
GO:0022403_cell_cycle_phase	SMC3	245	88	2.28285	-14.4993	0
GO:0022403_cell_cycle_phase	SMC2	245	88	2.28285	-14.4993	0
GO:0022403_cell_cycle_phase	NCAPD2	245	88	2.28285	-14.4993	0
GO:0022403_cell_cycle_phase	CDCA8	245	88	2.28285	-14.4993	0
GO:0022403_cell_cycle_phase	RAD21	245	88	2.28285	-14.4993	0
GO:0022403_cell_cycle_phase	FAM33A	245	88	2.28285	-14.4993	0
GO:0022403_cell_cycle_phase	SEH1L	245	88	2.28285	-14.4993	0
GO:0022403_cell_cycle_phase	ANAPC10	245	88	2.28285	-14.4993	0
GO:0022403_cell_cycle_phase	AURKA	245	88	2.28285	-14.4993	0
GO:0022403_cell_cycle_phase	CDCA5	245	88	2.28285	-14.4993	0
GO:0022403_cell_cycle_phase	TAF1	245	88	2.28285	-14.4993	0
GO:0022403_cell_cycle_phase	TUBG1	245	88	2.28285	-14.4993	0
GO:0022403_cell_cycle_phase	KIFC1	245	88	2.28285	-14.4993	0
GO:0022403_cell_cycle_phase	PIM2	245	88	2.28285	-14.4993	0
GO:0022403_cell_cycle_phase	CDKN3	245	88	2.28285	-14.4993	0
GO:0022403_cell_cycle_phase	TAF2	245	88	2.28285	-14.4993	0
GO:0022403_cell_cycle_phase	MAD2L2	245	88	2.28285	-14.4993	0
GO:0022403_cell_cycle_phase	PBRM1	245	88	2.28285	-14.4993	0
GO:0022403_cell_cycle_phase	BUB3	245	88	2.28285	-14.4993	0
GO:0022403_cell_cycle_phase	DYNC1H1	245	88	2.28285	-14.4993	0
GO:0022403_cell_cycle_phase	NUSAP1	245	88	2.28285	-14.4993	0
GO:0022403_cell_cycle_phase	NCAPH	245	88	2.28285	-14.4993	0
GO:0022403_cell_cycle_phase	CDC25B	245	88	2.28285	-14.4993	0
GO:0022403_cell_cycle_phase	USP16	245	88	2.28285	-14.4993	0
GO:0022403_cell_cycle_phase	BUB1B	245	88	2.28285	-14.4993	0
GO:0022403_cell_cycle_phase	CDC27	245	88	2.28285	-14.4993	0
GO:0022403_cell_cycle_phase	KIF23	245	88	2.28285	-14.4993	0
GO:0022403_cell_cycle_phase	PIN1	245	88	2.28285	-14.4993	0
GO:0022403_cell_cycle_phase	KPNA2	245	88	2.28285	-14.4993	0
GO:0022403_cell_cycle_phase	NIPBL	245	88	2.28285	-14.4993	0
GO:0022403_cell_cycle_phase	ANLN	245	88	2.28285	-14.4993	0
GO:0022403_cell_cycle_phase	PDS5B	245	88	2.28285	-14.4993	0
GO:0022403_cell_cycle_phase	ILF3	245	88	2.28285	-14.4993	0
GO:0022403_cell_cycle_phase	PLK1	245	88	2.28285	-14.4993	0
GO:0022403_cell_cycle_phase	BCL6	245	88	2.28285	-14.4993	0
GO:0022403_cell_cycle_phase	ZW10	245	88	2.28285	-14.4993	0
GO:0022403_cell_cycle_phase	POLS	245	88	2.28285	-14.4993	0
GO:0022403_cell_cycle_phase	UNC84B	245	88	2.28285	-14.4993	0
GO:0022403_cell_cycle_phase	KIF15	245	88	2.28285	-14.4993	0
GO:0022403_cell_cycle_phase	CIT	245	88	2.28285	-14.4993	0
GO:0022403_cell_cycle_phase	NDC80	245	88	2.28285	-14.4993	0
GO:0022403_cell_cycle_phase	DLGAP5	245	88	2.28285	-14.4993	0
GO:0022403_cell_cycle_phase	TPX2	245	88	2.28285	-14.4993	0
GO:0022403_cell_cycle_phase	LATS1	245	88	2.28285	-14.4993	0
GO:0022403_cell_cycle_phase	AKT1	245	88	2.28285	-14.4993	0
GO:0022403_cell_cycle_phase	BRCA2	245	88	2.28285	-14.4993	0
GO:0022403_cell_cycle_phase	CDC25C	245	88	2.28285	-14.4993	0
GO:0022403_cell_cycle_phase	POLA1	245	88	2.28285	-14.4993	0
GO:0022403_cell_cycle_phase	FOXN3	245	88	2.28285	-14.4993	0
GO:0022403_cell_cycle_phase	DCTN3	245	88	2.28285	-14.4993	0
GO:0022403_cell_cycle_phase	CDKN2D	245	88	2.28285	-14.4993	0
GO:0022403_cell_cycle_phase	PBK	245	88	2.28285	-14.4993	0
GO:0022403_cell_cycle_phase	KATNA1	245	88	2.28285	-14.4993	0
GO:0022403_cell_cycle_phase	SKP2	245	88	2.28285	-14.4993	0
GO:0022403_cell_cycle_phase	RAD54B	245	88	2.28285	-14.4993	0
GO:0022403_cell_cycle_phase	CDC23	245	88	2.28285	-14.4993	0
GO:0022403_cell_cycle_phase	CUL3	245	88	2.28285	-14.4993	0
GO:0022403_cell_cycle_phase	BIRC5	245	88	2.28285	-14.4993	0
GO:0022403_cell_cycle_phase	KIF2C	245	88	2.28285	-14.4993	0
GO:0022403_cell_cycle_phase	BCAT1	245	88	2.28285	-14.4993	0
GO:0022403_cell_cycle_phase	TTK	245	88	2.28285	-14.4993	0
GO:0022403_cell_cycle_phase	CDKN2C	245	88	2.28285	-14.4993	0
GO:0022403_cell_cycle_phase	CENPF	245	88	2.28285	-14.4993	0
GO:0022403_cell_cycle_phase	KIF22	245	88	2.28285	-14.4993	0
GO:0022403_cell_cycle_phase	E2F1	245	88	2.28285	-14.4993	0
GO:0022403_cell_cycle_phase	KIF11	245	88	2.28285	-14.4993	0
GO:0022403_cell_cycle_phase	NEK2	245	88	2.28285	-14.4993	0
GO:0022403_cell_cycle_phase	BUB1	245	88	2.28285	-14.4993	0
GO:0022403_cell_cycle_phase	HINFP	245	88	2.28285	-14.4993	0
GO:0022403_cell_cycle_phase	DBF4	245	88	2.28285	-14.4993	0
GO:0022403_cell_cycle_phase	PPP6C	245	88	2.28285	-14.4993	0
GO:0022403_cell_cycle_phase	CDC7	245	88	2.28285	-14.4993	0
GO:0022403_cell_cycle_phase	UBE2C	245	88	2.28285	-14.4993	0
GO:0022403_cell_cycle_phase	ZWINT	245	88	2.28285	-14.4993	0
GO:0022403_cell_cycle_phase	CDC2L1	245	88	2.28285	-14.4993	0
GO:0022403_cell_cycle_phase	STMN1	245	88	2.28285	-14.4993	0
GO:0022403_cell_cycle_phase	ANAPC4	245	88	2.28285	-14.4993	0
GO:0022403_cell_cycle_phase	CCNB1	245	88	2.28285	-14.4993	0
GO:0022403_cell_cycle_phase	TARDBP	245	88	2.28285	-14.4993	0
GO:0022403_cell_cycle_phase	CD28	245	88	2.28285	-14.4993	0
GO:0051716_cellular_response_to_stimulus	GTSE1	432	87	1.27996	-2.14893	0.097436
GO:0051716_cellular_response_to_stimulus	TDP1	432	87	1.27996	-2.14893	0.097436
GO:0051716_cellular_response_to_stimulus	VCP	432	87	1.27996	-2.14893	0.097436
GO:0051716_cellular_response_to_stimulus	BTG2	432	87	1.27996	-2.14893	0.097436
GO:0051716_cellular_response_to_stimulus	RAD21	432	87	1.27996	-2.14893	0.097436
GO:0051716_cellular_response_to_stimulus	USP1	432	87	1.27996	-2.14893	0.097436
GO:0051716_cellular_response_to_stimulus	NUAK2	432	87	1.27996	-2.14893	0.097436
GO:0051716_cellular_response_to_stimulus	UBE2A	432	87	1.27996	-2.14893	0.097436
GO:0051716_cellular_response_to_stimulus	APPL1	432	87	1.27996	-2.14893	0.097436
GO:0051716_cellular_response_to_stimulus	DICER1	432	87	1.27996	-2.14893	0.097436
GO:0051716_cellular_response_to_stimulus	APTX	432	87	1.27996	-2.14893	0.097436
GO:0051716_cellular_response_to_stimulus	SIRT1	432	87	1.27996	-2.14893	0.097436
GO:0051716_cellular_response_to_stimulus	ATG16L1	432	87	1.27996	-2.14893	0.097436
GO:0051716_cellular_response_to_stimulus	PHLDA3	432	87	1.27996	-2.14893	0.097436
GO:0051716_cellular_response_to_stimulus	FANCC	432	87	1.27996	-2.14893	0.097436
GO:0051716_cellular_response_to_stimulus	RAD18	432	87	1.27996	-2.14893	0.097436
GO:0051716_cellular_response_to_stimulus	TOP2A	432	87	1.27996	-2.14893	0.097436
GO:0051716_cellular_response_to_stimulus	PRKCZ	432	87	1.27996	-2.14893	0.097436
GO:0051716_cellular_response_to_stimulus	TYMS	432	87	1.27996	-2.14893	0.097436
GO:0051716_cellular_response_to_stimulus	H2AFX	432	87	1.27996	-2.14893	0.097436
GO:0051716_cellular_response_to_stimulus	UIMC1	432	87	1.27996	-2.14893	0.097436
GO:0051716_cellular_response_to_stimulus	RAD23A	432	87	1.27996	-2.14893	0.097436
GO:0051716_cellular_response_to_stimulus	SOCS1	432	87	1.27996	-2.14893	0.097436
GO:0051716_cellular_response_to_stimulus	IRS1	432	87	1.27996	-2.14893	0.097436
GO:0051716_cellular_response_to_stimulus	POLE2	432	87	1.27996	-2.14893	0.097436
GO:0051716_cellular_response_to_stimulus	VDR	432	87	1.27996	-2.14893	0.097436
GO:0051716_cellular_response_to_stimulus	HMGB1	432	87	1.27996	-2.14893	0.097436
GO:0051716_cellular_response_to_stimulus	ATG4C	432	87	1.27996	-2.14893	0.097436
GO:0051716_cellular_response_to_stimulus	CAV1	432	87	1.27996	-2.14893	0.097436
GO:0051716_cellular_response_to_stimulus	MBIP	432	87	1.27996	-2.14893	0.097436
GO:0051716_cellular_response_to_stimulus	RTN4RL2	432	87	1.27996	-2.14893	0.097436
GO:0051716_cellular_response_to_stimulus	ERCC3	432	87	1.27996	-2.14893	0.097436
GO:0051716_cellular_response_to_stimulus	AP3S1	432	87	1.27996	-2.14893	0.097436
GO:0051716_cellular_response_to_stimulus	DERL3	432	87	1.27996	-2.14893	0.097436
GO:0051716_cellular_response_to_stimulus	PTPRK	432	87	1.27996	-2.14893	0.097436
GO:0051716_cellular_response_to_stimulus	SYK	432	87	1.27996	-2.14893	0.097436
GO:0051716_cellular_response_to_stimulus	CLN3	432	87	1.27996	-2.14893	0.097436
GO:0051716_cellular_response_to_stimulus	ENPP1	432	87	1.27996	-2.14893	0.097436
GO:0051716_cellular_response_to_stimulus	ERCC8	432	87	1.27996	-2.14893	0.097436
GO:0051716_cellular_response_to_stimulus	SH2D3A	432	87	1.27996	-2.14893	0.097436
GO:0051716_cellular_response_to_stimulus	CCM2	432	87	1.27996	-2.14893	0.097436
GO:0051716_cellular_response_to_stimulus	ZNF675	432	87	1.27996	-2.14893	0.097436
GO:0051716_cellular_response_to_stimulus	FANCA	432	87	1.27996	-2.14893	0.097436
GO:0051716_cellular_response_to_stimulus	ATG5	432	87	1.27996	-2.14893	0.097436
GO:0051716_cellular_response_to_stimulus	POLS	432	87	1.27996	-2.14893	0.097436
GO:0051716_cellular_response_to_stimulus	CLEC7A	432	87	1.27996	-2.14893	0.097436
GO:0051716_cellular_response_to_stimulus	AKT1	432	87	1.27996	-2.14893	0.097436
GO:0051716_cellular_response_to_stimulus	LATS1	432	87	1.27996	-2.14893	0.097436
GO:0051716_cellular_response_to_stimulus	RBBP8	432	87	1.27996	-2.14893	0.097436
GO:0051716_cellular_response_to_stimulus	HIPK2	432	87	1.27996	-2.14893	0.097436
GO:0051716_cellular_response_to_stimulus	FAM129A	432	87	1.27996	-2.14893	0.097436
GO:0051716_cellular_response_to_stimulus	BRCA2	432	87	1.27996	-2.14893	0.097436
GO:0051716_cellular_response_to_stimulus	RAD17	432	87	1.27996	-2.14893	0.097436
GO:0051716_cellular_response_to_stimulus	FOXN3	432	87	1.27996	-2.14893	0.097436
GO:0051716_cellular_response_to_stimulus	POLA1	432	87	1.27996	-2.14893	0.097436
GO:0051716_cellular_response_to_stimulus	GSK3A	432	87	1.27996	-2.14893	0.097436
GO:0051716_cellular_response_to_stimulus	CDKN2D	432	87	1.27996	-2.14893	0.097436
GO:0051716_cellular_response_to_stimulus	WRNIP1	432	87	1.27996	-2.14893	0.097436
GO:0051716_cellular_response_to_stimulus	RIPK1	432	87	1.27996	-2.14893	0.097436
GO:0051716_cellular_response_to_stimulus	OGG1	432	87	1.27996	-2.14893	0.097436
GO:0051716_cellular_response_to_stimulus	UBE2V2	432	87	1.27996	-2.14893	0.097436
GO:0051716_cellular_response_to_stimulus	XRCC3	432	87	1.27996	-2.14893	0.097436
GO:0051716_cellular_response_to_stimulus	ERN1	432	87	1.27996	-2.14893	0.097436
GO:0051716_cellular_response_to_stimulus	ARHGEF6	432	87	1.27996	-2.14893	0.097436
GO:0051716_cellular_response_to_stimulus	ATRIP	432	87	1.27996	-2.14893	0.097436
GO:0051716_cellular_response_to_stimulus	RPA1	432	87	1.27996	-2.14893	0.097436
GO:0051716_cellular_response_to_stimulus	SMUG1	432	87	1.27996	-2.14893	0.097436
GO:0051716_cellular_response_to_stimulus	FANCG	432	87	1.27996	-2.14893	0.097436
GO:0051716_cellular_response_to_stimulus	MNAT1	432	87	1.27996	-2.14893	0.097436
GO:0051716_cellular_response_to_stimulus	MAP2K4	432	87	1.27996	-2.14893	0.097436
GO:0051716_cellular_response_to_stimulus	HMGB2	432	87	1.27996	-2.14893	0.097436
GO:0051716_cellular_response_to_stimulus	EDA2R	432	87	1.27996	-2.14893	0.097436
GO:0051716_cellular_response_to_stimulus	PHIP	432	87	1.27996	-2.14893	0.097436
GO:0051716_cellular_response_to_stimulus	PRKCG	432	87	1.27996	-2.14893	0.097436
GO:0051716_cellular_response_to_stimulus	CCNA2	432	87	1.27996	-2.14893	0.097436
GO:0051716_cellular_response_to_stimulus	ALB	432	87	1.27996	-2.14893	0.097436
GO:0051716_cellular_response_to_stimulus	RAD51AP1	432	87	1.27996	-2.14893	0.097436
GO:0051716_cellular_response_to_stimulus	MAPK9	432	87	1.27996	-2.14893	0.097436
GO:0051716_cellular_response_to_stimulus	MAP3K2	432	87	1.27996	-2.14893	0.097436
GO:0051716_cellular_response_to_stimulus	HINFP	432	87	1.27996	-2.14893	0.097436
GO:0051716_cellular_response_to_stimulus	POLQ	432	87	1.27996	-2.14893	0.097436
GO:0051716_cellular_response_to_stimulus	PRDX5	432	87	1.27996	-2.14893	0.097436
GO:0051716_cellular_response_to_stimulus	MAP3K4	432	87	1.27996	-2.14893	0.097436
GO:0051716_cellular_response_to_stimulus	TRPV4	432	87	1.27996	-2.14893	0.097436
GO:0051716_cellular_response_to_stimulus	NCOA6	432	87	1.27996	-2.14893	0.097436
GO:0051716_cellular_response_to_stimulus	UPF1	432	87	1.27996	-2.14893	0.097436
GO:0051716_cellular_response_to_stimulus	RNF8	432	87	1.27996	-2.14893	0.097436
GO:0033554_cellular_response_to_stress	GTSE1	325	73	1.42758	-3.14174	0.012958
GO:0033554_cellular_response_to_stress	TDP1	325	73	1.42758	-3.14174	0.012958
GO:0033554_cellular_response_to_stress	VCP	325	73	1.42758	-3.14174	0.012958
GO:0033554_cellular_response_to_stress	BTG2	325	73	1.42758	-3.14174	0.012958
GO:0033554_cellular_response_to_stress	RAD21	325	73	1.42758	-3.14174	0.012958
GO:0033554_cellular_response_to_stress	USP1	325	73	1.42758	-3.14174	0.012958
GO:0033554_cellular_response_to_stress	NUAK2	325	73	1.42758	-3.14174	0.012958
GO:0033554_cellular_response_to_stress	UBE2A	325	73	1.42758	-3.14174	0.012958
GO:0033554_cellular_response_to_stress	APTX	325	73	1.42758	-3.14174	0.012958
GO:0033554_cellular_response_to_stress	SIRT1	325	73	1.42758	-3.14174	0.012958
GO:0033554_cellular_response_to_stress	ATG16L1	325	73	1.42758	-3.14174	0.012958
GO:0033554_cellular_response_to_stress	PHLDA3	325	73	1.42758	-3.14174	0.012958
GO:0033554_cellular_response_to_stress	FANCC	325	73	1.42758	-3.14174	0.012958
GO:0033554_cellular_response_to_stress	RAD18	325	73	1.42758	-3.14174	0.012958
GO:0033554_cellular_response_to_stress	TOP2A	325	73	1.42758	-3.14174	0.012958
GO:0033554_cellular_response_to_stress	TYMS	325	73	1.42758	-3.14174	0.012958
GO:0033554_cellular_response_to_stress	H2AFX	325	73	1.42758	-3.14174	0.012958
GO:0033554_cellular_response_to_stress	UIMC1	325	73	1.42758	-3.14174	0.012958
GO:0033554_cellular_response_to_stress	RAD23A	325	73	1.42758	-3.14174	0.012958
GO:0033554_cellular_response_to_stress	POLE2	325	73	1.42758	-3.14174	0.012958
GO:0033554_cellular_response_to_stress	HMGB1	325	73	1.42758	-3.14174	0.012958
GO:0033554_cellular_response_to_stress	ATG4C	325	73	1.42758	-3.14174	0.012958
GO:0033554_cellular_response_to_stress	MBIP	325	73	1.42758	-3.14174	0.012958
GO:0033554_cellular_response_to_stress	CAV1	325	73	1.42758	-3.14174	0.012958
GO:0033554_cellular_response_to_stress	RTN4RL2	325	73	1.42758	-3.14174	0.012958
GO:0033554_cellular_response_to_stress	ERCC3	325	73	1.42758	-3.14174	0.012958
GO:0033554_cellular_response_to_stress	DERL3	325	73	1.42758	-3.14174	0.012958
GO:0033554_cellular_response_to_stress	PTPRK	325	73	1.42758	-3.14174	0.012958
GO:0033554_cellular_response_to_stress	CLN3	325	73	1.42758	-3.14174	0.012958
GO:0033554_cellular_response_to_stress	ERCC8	325	73	1.42758	-3.14174	0.012958
GO:0033554_cellular_response_to_stress	SH2D3A	325	73	1.42758	-3.14174	0.012958
GO:0033554_cellular_response_to_stress	CCM2	325	73	1.42758	-3.14174	0.012958
GO:0033554_cellular_response_to_stress	ZNF675	325	73	1.42758	-3.14174	0.012958
GO:0033554_cellular_response_to_stress	FANCA	325	73	1.42758	-3.14174	0.012958
GO:0033554_cellular_response_to_stress	ATG5	325	73	1.42758	-3.14174	0.012958
GO:0033554_cellular_response_to_stress	POLS	325	73	1.42758	-3.14174	0.012958
GO:0033554_cellular_response_to_stress	RBBP8	325	73	1.42758	-3.14174	0.012958
GO:0033554_cellular_response_to_stress	HIPK2	325	73	1.42758	-3.14174	0.012958
GO:0033554_cellular_response_to_stress	FAM129A	325	73	1.42758	-3.14174	0.012958
GO:0033554_cellular_response_to_stress	BRCA2	325	73	1.42758	-3.14174	0.012958
GO:0033554_cellular_response_to_stress	RAD17	325	73	1.42758	-3.14174	0.012958
GO:0033554_cellular_response_to_stress	FOXN3	325	73	1.42758	-3.14174	0.012958
GO:0033554_cellular_response_to_stress	POLA1	325	73	1.42758	-3.14174	0.012958
GO:0033554_cellular_response_to_stress	CDKN2D	325	73	1.42758	-3.14174	0.012958
GO:0033554_cellular_response_to_stress	WRNIP1	325	73	1.42758	-3.14174	0.012958
GO:0033554_cellular_response_to_stress	RIPK1	325	73	1.42758	-3.14174	0.012958
GO:0033554_cellular_response_to_stress	OGG1	325	73	1.42758	-3.14174	0.012958
GO:0033554_cellular_response_to_stress	UBE2V2	325	73	1.42758	-3.14174	0.012958
GO:0033554_cellular_response_to_stress	XRCC3	325	73	1.42758	-3.14174	0.012958
GO:0033554_cellular_response_to_stress	ERN1	325	73	1.42758	-3.14174	0.012958
GO:0033554_cellular_response_to_stress	ARHGEF6	325	73	1.42758	-3.14174	0.012958
GO:0033554_cellular_response_to_stress	ATRIP	325	73	1.42758	-3.14174	0.012958
GO:0033554_cellular_response_to_stress	RPA1	325	73	1.42758	-3.14174	0.012958
GO:0033554_cellular_response_to_stress	SMUG1	325	73	1.42758	-3.14174	0.012958
GO:0033554_cellular_response_to_stress	FANCG	325	73	1.42758	-3.14174	0.012958
GO:0033554_cellular_response_to_stress	MNAT1	325	73	1.42758	-3.14174	0.012958
GO:0033554_cellular_response_to_stress	MAP2K4	325	73	1.42758	-3.14174	0.012958
GO:0033554_cellular_response_to_stress	HMGB2	325	73	1.42758	-3.14174	0.012958
GO:0033554_cellular_response_to_stress	EDA2R	325	73	1.42758	-3.14174	0.012958
GO:0033554_cellular_response_to_stress	PRKCG	325	73	1.42758	-3.14174	0.012958
GO:0033554_cellular_response_to_stress	CCNA2	325	73	1.42758	-3.14174	0.012958
GO:0033554_cellular_response_to_stress	ALB	325	73	1.42758	-3.14174	0.012958
GO:0033554_cellular_response_to_stress	RAD51AP1	325	73	1.42758	-3.14174	0.012958
GO:0033554_cellular_response_to_stress	MAPK9	325	73	1.42758	-3.14174	0.012958
GO:0033554_cellular_response_to_stress	MAP3K2	325	73	1.42758	-3.14174	0.012958
GO:0033554_cellular_response_to_stress	HINFP	325	73	1.42758	-3.14174	0.012958
GO:0033554_cellular_response_to_stress	POLQ	325	73	1.42758	-3.14174	0.012958
GO:0033554_cellular_response_to_stress	PRDX5	325	73	1.42758	-3.14174	0.012958
GO:0033554_cellular_response_to_stress	MAP3K4	325	73	1.42758	-3.14174	0.012958
GO:0033554_cellular_response_to_stress	TRPV4	325	73	1.42758	-3.14174	0.012958
GO:0033554_cellular_response_to_stress	NCOA6	325	73	1.42758	-3.14174	0.012958
GO:0033554_cellular_response_to_stress	UPF1	325	73	1.42758	-3.14174	0.012958
GO:0033554_cellular_response_to_stress	RNF8	325	73	1.42758	-3.14174	0.012958
GO:0006323_DNA_packaging	SMC4	64	22	2.18476	-3.74123	0.003962
GO:0006323_DNA_packaging	ACIN1	64	22	2.18476	-3.74123	0.003962
GO:0006323_DNA_packaging	HMGB2	64	22	2.18476	-3.74123	0.003962
GO:0006323_DNA_packaging	NCAPG	64	22	2.18476	-3.74123	0.003962
GO:0006323_DNA_packaging	POLS	64	22	2.18476	-3.74123	0.003962
GO:0006323_DNA_packaging	NUSAP1	64	22	2.18476	-3.74123	0.003962
GO:0006323_DNA_packaging	NCAPH	64	22	2.18476	-3.74123	0.003962
GO:0006323_DNA_packaging	SMC2	64	22	2.18476	-3.74123	0.003962
GO:0006323_DNA_packaging	NCAPD2	64	22	2.18476	-3.74123	0.003962
GO:0006323_DNA_packaging	CTCF	64	22	2.18476	-3.74123	0.003962
GO:0006323_DNA_packaging	H2AFY	64	22	2.18476	-3.74123	0.003962
GO:0006323_DNA_packaging	SMARCA5	64	22	2.18476	-3.74123	0.003962
GO:0006323_DNA_packaging	HIST1H2AC	64	22	2.18476	-3.74123	0.003962
GO:0006323_DNA_packaging	HIST1H1C	64	22	2.18476	-3.74123	0.003962
GO:0006323_DNA_packaging	SIRT1	64	22	2.18476	-3.74123	0.003962
GO:0006323_DNA_packaging	MYST4	64	22	2.18476	-3.74123	0.003962
GO:0006323_DNA_packaging	HIST1H2AB	64	22	2.18476	-3.74123	0.003962
GO:0006323_DNA_packaging	CDCA5	64	22	2.18476	-3.74123	0.003962
GO:0006323_DNA_packaging	HJURP	64	22	2.18476	-3.74123	0.003962
GO:0006323_DNA_packaging	TOP2A	64	22	2.18476	-3.74123	0.003962
GO:0006323_DNA_packaging	H2AFX	64	22	2.18476	-3.74123	0.003962
GO:0006323_DNA_packaging	HIST1H2BB	64	22	2.18476	-3.74123	0.003962
GO:0008380_RNA_splicing	SFRS4	127	28	1.40125	-1.43729	0.303125
GO:0008380_RNA_splicing	SNRPD1	127	28	1.40125	-1.43729	0.303125
GO:0008380_RNA_splicing	SFPQ	127	28	1.40125	-1.43729	0.303125
GO:0008380_RNA_splicing	U2AF1	127	28	1.40125	-1.43729	0.303125
GO:0008380_RNA_splicing	NONO	127	28	1.40125	-1.43729	0.303125
GO:0008380_RNA_splicing	CUGBP1	127	28	1.40125	-1.43729	0.303125
GO:0008380_RNA_splicing	SMNDC1	127	28	1.40125	-1.43729	0.303125
GO:0008380_RNA_splicing	BAT1	127	28	1.40125	-1.43729	0.303125
GO:0008380_RNA_splicing	BCAS2	127	28	1.40125	-1.43729	0.303125
GO:0008380_RNA_splicing	SIP1	127	28	1.40125	-1.43729	0.303125
GO:0008380_RNA_splicing	RP9	127	28	1.40125	-1.43729	0.303125
GO:0008380_RNA_splicing	USP39	127	28	1.40125	-1.43729	0.303125
GO:0008380_RNA_splicing	PRPF3	127	28	1.40125	-1.43729	0.303125
GO:0008380_RNA_splicing	RBM15B	127	28	1.40125	-1.43729	0.303125
GO:0008380_RNA_splicing	LSM6	127	28	1.40125	-1.43729	0.303125
GO:0008380_RNA_splicing	DHX16	127	28	1.40125	-1.43729	0.303125
GO:0008380_RNA_splicing	NCBP1	127	28	1.40125	-1.43729	0.303125
GO:0008380_RNA_splicing	PRPF4	127	28	1.40125	-1.43729	0.303125
GO:0008380_RNA_splicing	DDX20	127	28	1.40125	-1.43729	0.303125
GO:0008380_RNA_splicing	SYNCRIP	127	28	1.40125	-1.43729	0.303125
GO:0008380_RNA_splicing	SRRM1	127	28	1.40125	-1.43729	0.303125
GO:0008380_RNA_splicing	PTBP1	127	28	1.40125	-1.43729	0.303125
GO:0008380_RNA_splicing	FUSIP1	127	28	1.40125	-1.43729	0.303125
GO:0008380_RNA_splicing	CDC40	127	28	1.40125	-1.43729	0.303125
GO:0008380_RNA_splicing	TRA2B	127	28	1.40125	-1.43729	0.303125
GO:0008380_RNA_splicing	PPP2CA	127	28	1.40125	-1.43729	0.303125
GO:0008380_RNA_splicing	SNRNP40	127	28	1.40125	-1.43729	0.303125
GO:0008380_RNA_splicing	RBM5	127	28	1.40125	-1.43729	0.303125
GO:0006396_RNA_processing	SNRPD1	251	54	1.36735	-2.06923	0.114622
GO:0006396_RNA_processing	SFPQ	251	54	1.36735	-2.06923	0.114622
GO:0006396_RNA_processing	NOP14	251	54	1.36735	-2.06923	0.114622
GO:0006396_RNA_processing	SLBP	251	54	1.36735	-2.06923	0.114622
GO:0006396_RNA_processing	ERI1	251	54	1.36735	-2.06923	0.114622
GO:0006396_RNA_processing	SMNDC1	251	54	1.36735	-2.06923	0.114622
GO:0006396_RNA_processing	CUGBP1	251	54	1.36735	-2.06923	0.114622
GO:0006396_RNA_processing	BAT1	251	54	1.36735	-2.06923	0.114622
GO:0006396_RNA_processing	DICER1	251	54	1.36735	-2.06923	0.114622
GO:0006396_RNA_processing	SIP1	251	54	1.36735	-2.06923	0.114622
GO:0006396_RNA_processing	USP39	251	54	1.36735	-2.06923	0.114622
GO:0006396_RNA_processing	EXOSC3	251	54	1.36735	-2.06923	0.114622
GO:0006396_RNA_processing	RBM15B	251	54	1.36735	-2.06923	0.114622
GO:0006396_RNA_processing	RRP9	251	54	1.36735	-2.06923	0.114622
GO:0006396_RNA_processing	RBM6	251	54	1.36735	-2.06923	0.114622
GO:0006396_RNA_processing	DHX16	251	54	1.36735	-2.06923	0.114622
GO:0006396_RNA_processing	HNRNPD	251	54	1.36735	-2.06923	0.114622
GO:0006396_RNA_processing	CSDC2	251	54	1.36735	-2.06923	0.114622
GO:0006396_RNA_processing	DDX20	251	54	1.36735	-2.06923	0.114622
GO:0006396_RNA_processing	SYNCRIP	251	54	1.36735	-2.06923	0.114622
GO:0006396_RNA_processing	NSUN2	251	54	1.36735	-2.06923	0.114622
GO:0006396_RNA_processing	CDC40	251	54	1.36735	-2.06923	0.114622
GO:0006396_RNA_processing	TRA2B	251	54	1.36735	-2.06923	0.114622
GO:0006396_RNA_processing	SARS	251	54	1.36735	-2.06923	0.114622
GO:0006396_RNA_processing	ADARB1	251	54	1.36735	-2.06923	0.114622
GO:0006396_RNA_processing	SNRNP40	251	54	1.36735	-2.06923	0.114622
GO:0006396_RNA_processing	RBM5	251	54	1.36735	-2.06923	0.114622
GO:0006396_RNA_processing	RNGTT	251	54	1.36735	-2.06923	0.114622
GO:0006396_RNA_processing	HNRPDL	251	54	1.36735	-2.06923	0.114622
GO:0006396_RNA_processing	SFRS4	251	54	1.36735	-2.06923	0.114622
GO:0006396_RNA_processing	RPL5	251	54	1.36735	-2.06923	0.114622
GO:0006396_RNA_processing	U2AF1	251	54	1.36735	-2.06923	0.114622
GO:0006396_RNA_processing	HNRNPUL1	251	54	1.36735	-2.06923	0.114622
GO:0006396_RNA_processing	NONO	251	54	1.36735	-2.06923	0.114622
GO:0006396_RNA_processing	PAPOLA	251	54	1.36735	-2.06923	0.114622
GO:0006396_RNA_processing	ZNF346	251	54	1.36735	-2.06923	0.114622
GO:0006396_RNA_processing	BCAS2	251	54	1.36735	-2.06923	0.114622
GO:0006396_RNA_processing	INTS12	251	54	1.36735	-2.06923	0.114622
GO:0006396_RNA_processing	RP9	251	54	1.36735	-2.06923	0.114622
GO:0006396_RNA_processing	PRPF3	251	54	1.36735	-2.06923	0.114622
GO:0006396_RNA_processing	LSM6	251	54	1.36735	-2.06923	0.114622
GO:0006396_RNA_processing	LSM5	251	54	1.36735	-2.06923	0.114622
GO:0006396_RNA_processing	PRPF4	251	54	1.36735	-2.06923	0.114622
GO:0006396_RNA_processing	NCBP1	251	54	1.36735	-2.06923	0.114622
GO:0006396_RNA_processing	EXOSC9	251	54	1.36735	-2.06923	0.114622
GO:0006396_RNA_processing	RBM3	251	54	1.36735	-2.06923	0.114622
GO:0006396_RNA_processing	SRRM1	251	54	1.36735	-2.06923	0.114622
GO:0006396_RNA_processing	BARD1	251	54	1.36735	-2.06923	0.114622
GO:0006396_RNA_processing	PTBP1	251	54	1.36735	-2.06923	0.114622
GO:0006396_RNA_processing	CDC2L1	251	54	1.36735	-2.06923	0.114622
GO:0006396_RNA_processing	FUSIP1	251	54	1.36735	-2.06923	0.114622
GO:0006396_RNA_processing	PPP2CA	251	54	1.36735	-2.06923	0.114622
GO:0006396_RNA_processing	DHX15	251	54	1.36735	-2.06923	0.114622
GO:0006396_RNA_processing	GRSF1	251	54	1.36735	-2.06923	0.114622
GO:0034621_cellular_macromolecular_complex_subunit_organization	SNRPD1	227	49	1.37193	-1.9541	0.132231
GO:0034621_cellular_macromolecular_complex_subunit_organization	PICK1	227	49	1.37193	-1.9541	0.132231
GO:0034621_cellular_macromolecular_complex_subunit_organization	CENPJ	227	49	1.37193	-1.9541	0.132231
GO:0034621_cellular_macromolecular_complex_subunit_organization	CENPE	227	49	1.37193	-1.9541	0.132231
GO:0034621_cellular_macromolecular_complex_subunit_organization	CUGBP1	227	49	1.37193	-1.9541	0.132231
GO:0034621_cellular_macromolecular_complex_subunit_organization	DICER1	227	49	1.37193	-1.9541	0.132231
GO:0034621_cellular_macromolecular_complex_subunit_organization	TTF2	227	49	1.37193	-1.9541	0.132231
GO:0034621_cellular_macromolecular_complex_subunit_organization	SIP1	227	49	1.37193	-1.9541	0.132231
GO:0034621_cellular_macromolecular_complex_subunit_organization	SEH1L	227	49	1.37193	-1.9541	0.132231
GO:0034621_cellular_macromolecular_complex_subunit_organization	USP39	227	49	1.37193	-1.9541	0.132231
GO:0034621_cellular_macromolecular_complex_subunit_organization	ABI2	227	49	1.37193	-1.9541	0.132231
GO:0034621_cellular_macromolecular_complex_subunit_organization	TAF1	227	49	1.37193	-1.9541	0.132231
GO:0034621_cellular_macromolecular_complex_subunit_organization	TRIOBP	227	49	1.37193	-1.9541	0.132231
GO:0034621_cellular_macromolecular_complex_subunit_organization	H2AFX	227	49	1.37193	-1.9541	0.132231
GO:0034621_cellular_macromolecular_complex_subunit_organization	THEG	227	49	1.37193	-1.9541	0.132231
GO:0034621_cellular_macromolecular_complex_subunit_organization	TPPP	227	49	1.37193	-1.9541	0.132231
GO:0034621_cellular_macromolecular_complex_subunit_organization	DDX20	227	49	1.37193	-1.9541	0.132231
GO:0034621_cellular_macromolecular_complex_subunit_organization	WASF1	227	49	1.37193	-1.9541	0.132231
GO:0034621_cellular_macromolecular_complex_subunit_organization	HMGB1	227	49	1.37193	-1.9541	0.132231
GO:0034621_cellular_macromolecular_complex_subunit_organization	SMARCA5	227	49	1.37193	-1.9541	0.132231
GO:0034621_cellular_macromolecular_complex_subunit_organization	ZNHIT6	227	49	1.37193	-1.9541	0.132231
GO:0034621_cellular_macromolecular_complex_subunit_organization	HIST1H1C	227	49	1.37193	-1.9541	0.132231
GO:0034621_cellular_macromolecular_complex_subunit_organization	MYST4	227	49	1.37193	-1.9541	0.132231
GO:0034621_cellular_macromolecular_complex_subunit_organization	HJURP	227	49	1.37193	-1.9541	0.132231
GO:0034621_cellular_macromolecular_complex_subunit_organization	SUPT16H	227	49	1.37193	-1.9541	0.132231
GO:0034621_cellular_macromolecular_complex_subunit_organization	ANLN	227	49	1.37193	-1.9541	0.132231
GO:0034621_cellular_macromolecular_complex_subunit_organization	CALY	227	49	1.37193	-1.9541	0.132231
GO:0034621_cellular_macromolecular_complex_subunit_organization	RBM5	227	49	1.37193	-1.9541	0.132231
GO:0034621_cellular_macromolecular_complex_subunit_organization	H2AFY	227	49	1.37193	-1.9541	0.132231
GO:0034621_cellular_macromolecular_complex_subunit_organization	LATS1	227	49	1.37193	-1.9541	0.132231
GO:0034621_cellular_macromolecular_complex_subunit_organization	MAPRE1	227	49	1.37193	-1.9541	0.132231
GO:0034621_cellular_macromolecular_complex_subunit_organization	ARF6	227	49	1.37193	-1.9541	0.132231
GO:0034621_cellular_macromolecular_complex_subunit_organization	HIST1H2BB	227	49	1.37193	-1.9541	0.132231
GO:0034621_cellular_macromolecular_complex_subunit_organization	HMGB2	227	49	1.37193	-1.9541	0.132231
GO:0034621_cellular_macromolecular_complex_subunit_organization	RASA1	227	49	1.37193	-1.9541	0.132231
GO:0034621_cellular_macromolecular_complex_subunit_organization	CENPF	227	49	1.37193	-1.9541	0.132231
GO:0034621_cellular_macromolecular_complex_subunit_organization	CTCF	227	49	1.37193	-1.9541	0.132231
GO:0034621_cellular_macromolecular_complex_subunit_organization	HIST1H2AC	227	49	1.37193	-1.9541	0.132231
GO:0034621_cellular_macromolecular_complex_subunit_organization	PSRC1	227	49	1.37193	-1.9541	0.132231
GO:0034621_cellular_macromolecular_complex_subunit_organization	ARID1A	227	49	1.37193	-1.9541	0.132231
GO:0034621_cellular_macromolecular_complex_subunit_organization	HSP90AA1	227	49	1.37193	-1.9541	0.132231
GO:0034621_cellular_macromolecular_complex_subunit_organization	FUSIP1	227	49	1.37193	-1.9541	0.132231
GO:0034621_cellular_macromolecular_complex_subunit_organization	STMN1	227	49	1.37193	-1.9541	0.132231
GO:0034621_cellular_macromolecular_complex_subunit_organization	ADD1	227	49	1.37193	-1.9541	0.132231
GO:0034621_cellular_macromolecular_complex_subunit_organization	NUP133	227	49	1.37193	-1.9541	0.132231
GO:0034621_cellular_macromolecular_complex_subunit_organization	HIST1H2AB	227	49	1.37193	-1.9541	0.132231
GO:0034621_cellular_macromolecular_complex_subunit_organization	PTK2B	227	49	1.37193	-1.9541	0.132231
GO:0034621_cellular_macromolecular_complex_subunit_organization	UPF1	227	49	1.37193	-1.9541	0.132231
GO:0034621_cellular_macromolecular_complex_subunit_organization	CYBA	227	49	1.37193	-1.9541	0.132231
GO:0006260_DNA_replication	POT1	141	32	1.44242	-1.74229	0.179677
GO:0006260_DNA_replication	TYMP	141	32	1.44242	-1.74229	0.179677
GO:0006260_DNA_replication	PDGFRA	141	32	1.44242	-1.74229	0.179677
GO:0006260_DNA_replication	RFC1	141	32	1.44242	-1.74229	0.179677
GO:0006260_DNA_replication	PURA	141	32	1.44242	-1.74229	0.179677
GO:0006260_DNA_replication	RAD17	141	32	1.44242	-1.74229	0.179677
GO:0006260_DNA_replication	POLA1	141	32	1.44242	-1.74229	0.179677
GO:0006260_DNA_replication	TMX1	141	32	1.44242	-1.74229	0.179677
GO:0006260_DNA_replication	SIRT1	141	32	1.44242	-1.74229	0.179677
GO:0006260_DNA_replication	CDKN2D	141	32	1.44242	-1.74229	0.179677
GO:0006260_DNA_replication	WRNIP1	141	32	1.44242	-1.74229	0.179677
GO:0006260_DNA_replication	TOP2A	141	32	1.44242	-1.74229	0.179677
GO:0006260_DNA_replication	PRIM2	141	32	1.44242	-1.74229	0.179677
GO:0006260_DNA_replication	RNASEH2A	141	32	1.44242	-1.74229	0.179677
GO:0006260_DNA_replication	TYMS	141	32	1.44242	-1.74229	0.179677
GO:0006260_DNA_replication	RPA1	141	32	1.44242	-1.74229	0.179677
GO:0006260_DNA_replication	MYST2	141	32	1.44242	-1.74229	0.179677
GO:0006260_DNA_replication	HMGB2	141	32	1.44242	-1.74229	0.179677
GO:0006260_DNA_replication	TINF2	141	32	1.44242	-1.74229	0.179677
GO:0006260_DNA_replication	RPA2	141	32	1.44242	-1.74229	0.179677
GO:0006260_DNA_replication	PRKCG	141	32	1.44242	-1.74229	0.179677
GO:0006260_DNA_replication	HMGB1	141	32	1.44242	-1.74229	0.179677
GO:0006260_DNA_replication	RRM1	141	32	1.44242	-1.74229	0.179677
GO:0006260_DNA_replication	DBF4	141	32	1.44242	-1.74229	0.179677
GO:0006260_DNA_replication	RRM2	141	32	1.44242	-1.74229	0.179677
GO:0006260_DNA_replication	POLE3	141	32	1.44242	-1.74229	0.179677
GO:0006260_DNA_replication	NCOA6	141	32	1.44242	-1.74229	0.179677
GO:0006260_DNA_replication	UPF1	141	32	1.44242	-1.74229	0.179677
GO:0006260_DNA_replication	PPP2CA	141	32	1.44242	-1.74229	0.179677
GO:0006260_DNA_replication	ORC3L	141	32	1.44242	-1.74229	0.179677
GO:0006260_DNA_replication	POLD4	141	32	1.44242	-1.74229	0.179677
GO:0006260_DNA_replication	NF2	141	32	1.44242	-1.74229	0.179677
GO:0006974_response_to_DNA_damage_stimulus	TDP1	218	52	1.51603	-2.99463	0.017867
GO:0006974_response_to_DNA_damage_stimulus	GTSE1	218	52	1.51603	-2.99463	0.017867
GO:0006974_response_to_DNA_damage_stimulus	VCP	218	52	1.51603	-2.99463	0.017867
GO:0006974_response_to_DNA_damage_stimulus	RAD21	218	52	1.51603	-2.99463	0.017867
GO:0006974_response_to_DNA_damage_stimulus	BTG2	218	52	1.51603	-2.99463	0.017867
GO:0006974_response_to_DNA_damage_stimulus	USP1	218	52	1.51603	-2.99463	0.017867
GO:0006974_response_to_DNA_damage_stimulus	TOPORS	218	52	1.51603	-2.99463	0.017867
GO:0006974_response_to_DNA_damage_stimulus	UBE2A	218	52	1.51603	-2.99463	0.017867
GO:0006974_response_to_DNA_damage_stimulus	APTX	218	52	1.51603	-2.99463	0.017867
GO:0006974_response_to_DNA_damage_stimulus	SIRT1	218	52	1.51603	-2.99463	0.017867
GO:0006974_response_to_DNA_damage_stimulus	PHLDA3	218	52	1.51603	-2.99463	0.017867
GO:0006974_response_to_DNA_damage_stimulus	FANCC	218	52	1.51603	-2.99463	0.017867
GO:0006974_response_to_DNA_damage_stimulus	TOP2A	218	52	1.51603	-2.99463	0.017867
GO:0006974_response_to_DNA_damage_stimulus	RAD18	218	52	1.51603	-2.99463	0.017867
GO:0006974_response_to_DNA_damage_stimulus	RAD23A	218	52	1.51603	-2.99463	0.017867
GO:0006974_response_to_DNA_damage_stimulus	H2AFX	218	52	1.51603	-2.99463	0.017867
GO:0006974_response_to_DNA_damage_stimulus	UIMC1	218	52	1.51603	-2.99463	0.017867
GO:0006974_response_to_DNA_damage_stimulus	TYMS	218	52	1.51603	-2.99463	0.017867
GO:0006974_response_to_DNA_damage_stimulus	POLE2	218	52	1.51603	-2.99463	0.017867
GO:0006974_response_to_DNA_damage_stimulus	HMGB1	218	52	1.51603	-2.99463	0.017867
GO:0006974_response_to_DNA_damage_stimulus	ERCC3	218	52	1.51603	-2.99463	0.017867
GO:0006974_response_to_DNA_damage_stimulus	ERCC8	218	52	1.51603	-2.99463	0.017867
GO:0006974_response_to_DNA_damage_stimulus	BCL6	218	52	1.51603	-2.99463	0.017867
GO:0006974_response_to_DNA_damage_stimulus	FANCA	218	52	1.51603	-2.99463	0.017867
GO:0006974_response_to_DNA_damage_stimulus	POLS	218	52	1.51603	-2.99463	0.017867
GO:0006974_response_to_DNA_damage_stimulus	RBBP8	218	52	1.51603	-2.99463	0.017867
GO:0006974_response_to_DNA_damage_stimulus	HIPK2	218	52	1.51603	-2.99463	0.017867
GO:0006974_response_to_DNA_damage_stimulus	BRCA2	218	52	1.51603	-2.99463	0.017867
GO:0006974_response_to_DNA_damage_stimulus	RAD17	218	52	1.51603	-2.99463	0.017867
GO:0006974_response_to_DNA_damage_stimulus	POLA1	218	52	1.51603	-2.99463	0.017867
GO:0006974_response_to_DNA_damage_stimulus	FOXN3	218	52	1.51603	-2.99463	0.017867
GO:0006974_response_to_DNA_damage_stimulus	CDKN2D	218	52	1.51603	-2.99463	0.017867
GO:0006974_response_to_DNA_damage_stimulus	WRNIP1	218	52	1.51603	-2.99463	0.017867
GO:0006974_response_to_DNA_damage_stimulus	OGG1	218	52	1.51603	-2.99463	0.017867
GO:0006974_response_to_DNA_damage_stimulus	UBE2V2	218	52	1.51603	-2.99463	0.017867
GO:0006974_response_to_DNA_damage_stimulus	XRCC3	218	52	1.51603	-2.99463	0.017867
GO:0006974_response_to_DNA_damage_stimulus	SMUG1	218	52	1.51603	-2.99463	0.017867
GO:0006974_response_to_DNA_damage_stimulus	RPA1	218	52	1.51603	-2.99463	0.017867
GO:0006974_response_to_DNA_damage_stimulus	ATRIP	218	52	1.51603	-2.99463	0.017867
GO:0006974_response_to_DNA_damage_stimulus	FANCG	218	52	1.51603	-2.99463	0.017867
GO:0006974_response_to_DNA_damage_stimulus	HMGB2	218	52	1.51603	-2.99463	0.017867
GO:0006974_response_to_DNA_damage_stimulus	MNAT1	218	52	1.51603	-2.99463	0.017867
GO:0006974_response_to_DNA_damage_stimulus	PRKCG	218	52	1.51603	-2.99463	0.017867
GO:0006974_response_to_DNA_damage_stimulus	RAD51AP1	218	52	1.51603	-2.99463	0.017867
GO:0006974_response_to_DNA_damage_stimulus	CCNA2	218	52	1.51603	-2.99463	0.017867
GO:0006974_response_to_DNA_damage_stimulus	HINFP	218	52	1.51603	-2.99463	0.017867
GO:0006974_response_to_DNA_damage_stimulus	POLQ	218	52	1.51603	-2.99463	0.017867
GO:0006974_response_to_DNA_damage_stimulus	BARD1	218	52	1.51603	-2.99463	0.017867
GO:0006974_response_to_DNA_damage_stimulus	SESN1	218	52	1.51603	-2.99463	0.017867
GO:0006974_response_to_DNA_damage_stimulus	NCOA6	218	52	1.51603	-2.99463	0.017867
GO:0006974_response_to_DNA_damage_stimulus	UPF1	218	52	1.51603	-2.99463	0.017867
GO:0006974_response_to_DNA_damage_stimulus	RNF8	218	52	1.51603	-2.99463	0.017867
GO:0006281_DNA_repair	ERCC8	161	42	1.658	-3.34963	0.008308
GO:0006281_DNA_repair	TDP1	161	42	1.658	-3.34963	0.008308
GO:0006281_DNA_repair	FANCA	161	42	1.658	-3.34963	0.008308
GO:0006281_DNA_repair	POLS	161	42	1.658	-3.34963	0.008308
GO:0006281_DNA_repair	VCP	161	42	1.658	-3.34963	0.008308
GO:0006281_DNA_repair	BTG2	161	42	1.658	-3.34963	0.008308
GO:0006281_DNA_repair	RAD21	161	42	1.658	-3.34963	0.008308
GO:0006281_DNA_repair	USP1	161	42	1.658	-3.34963	0.008308
GO:0006281_DNA_repair	RBBP8	161	42	1.658	-3.34963	0.008308
GO:0006281_DNA_repair	UBE2A	161	42	1.658	-3.34963	0.008308
GO:0006281_DNA_repair	BRCA2	161	42	1.658	-3.34963	0.008308
GO:0006281_DNA_repair	RAD17	161	42	1.658	-3.34963	0.008308
GO:0006281_DNA_repair	APTX	161	42	1.658	-3.34963	0.008308
GO:0006281_DNA_repair	POLA1	161	42	1.658	-3.34963	0.008308
GO:0006281_DNA_repair	SIRT1	161	42	1.658	-3.34963	0.008308
GO:0006281_DNA_repair	CDKN2D	161	42	1.658	-3.34963	0.008308
GO:0006281_DNA_repair	FANCC	161	42	1.658	-3.34963	0.008308
GO:0006281_DNA_repair	WRNIP1	161	42	1.658	-3.34963	0.008308
GO:0006281_DNA_repair	OGG1	161	42	1.658	-3.34963	0.008308
GO:0006281_DNA_repair	RAD18	161	42	1.658	-3.34963	0.008308
GO:0006281_DNA_repair	TOP2A	161	42	1.658	-3.34963	0.008308
GO:0006281_DNA_repair	UBE2V2	161	42	1.658	-3.34963	0.008308
GO:0006281_DNA_repair	XRCC3	161	42	1.658	-3.34963	0.008308
GO:0006281_DNA_repair	TYMS	161	42	1.658	-3.34963	0.008308
GO:0006281_DNA_repair	UIMC1	161	42	1.658	-3.34963	0.008308
GO:0006281_DNA_repair	H2AFX	161	42	1.658	-3.34963	0.008308
GO:0006281_DNA_repair	RAD23A	161	42	1.658	-3.34963	0.008308
GO:0006281_DNA_repair	RPA1	161	42	1.658	-3.34963	0.008308
GO:0006281_DNA_repair	SMUG1	161	42	1.658	-3.34963	0.008308
GO:0006281_DNA_repair	POLE2	161	42	1.658	-3.34963	0.008308
GO:0006281_DNA_repair	FANCG	161	42	1.658	-3.34963	0.008308
GO:0006281_DNA_repair	MNAT1	161	42	1.658	-3.34963	0.008308
GO:0006281_DNA_repair	HMGB2	161	42	1.658	-3.34963	0.008308
GO:0006281_DNA_repair	PRKCG	161	42	1.658	-3.34963	0.008308
GO:0006281_DNA_repair	RAD51AP1	161	42	1.658	-3.34963	0.008308
GO:0006281_DNA_repair	HMGB1	161	42	1.658	-3.34963	0.008308
GO:0006281_DNA_repair	HINFP	161	42	1.658	-3.34963	0.008308
GO:0006281_DNA_repair	POLQ	161	42	1.658	-3.34963	0.008308
GO:0006281_DNA_repair	ERCC3	161	42	1.658	-3.34963	0.008308
GO:0006281_DNA_repair	NCOA6	161	42	1.658	-3.34963	0.008308
GO:0006281_DNA_repair	UPF1	161	42	1.658	-3.34963	0.008308
GO:0006281_DNA_repair	RNF8	161	42	1.658	-3.34963	0.008308
GO:0034984_cellular_response_to_DNA_damage_stimulus	ERCC8	199	48	1.53302	-2.9174	0.020128
GO:0034984_cellular_response_to_DNA_damage_stimulus	GTSE1	199	48	1.53302	-2.9174	0.020128
GO:0034984_cellular_response_to_DNA_damage_stimulus	TDP1	199	48	1.53302	-2.9174	0.020128
GO:0034984_cellular_response_to_DNA_damage_stimulus	FANCA	199	48	1.53302	-2.9174	0.020128
GO:0034984_cellular_response_to_DNA_damage_stimulus	POLS	199	48	1.53302	-2.9174	0.020128
GO:0034984_cellular_response_to_DNA_damage_stimulus	VCP	199	48	1.53302	-2.9174	0.020128
GO:0034984_cellular_response_to_DNA_damage_stimulus	BTG2	199	48	1.53302	-2.9174	0.020128
GO:0034984_cellular_response_to_DNA_damage_stimulus	RAD21	199	48	1.53302	-2.9174	0.020128
GO:0034984_cellular_response_to_DNA_damage_stimulus	USP1	199	48	1.53302	-2.9174	0.020128
GO:0034984_cellular_response_to_DNA_damage_stimulus	HIPK2	199	48	1.53302	-2.9174	0.020128
GO:0034984_cellular_response_to_DNA_damage_stimulus	RBBP8	199	48	1.53302	-2.9174	0.020128
GO:0034984_cellular_response_to_DNA_damage_stimulus	UBE2A	199	48	1.53302	-2.9174	0.020128
GO:0034984_cellular_response_to_DNA_damage_stimulus	BRCA2	199	48	1.53302	-2.9174	0.020128
GO:0034984_cellular_response_to_DNA_damage_stimulus	RAD17	199	48	1.53302	-2.9174	0.020128
GO:0034984_cellular_response_to_DNA_damage_stimulus	APTX	199	48	1.53302	-2.9174	0.020128
GO:0034984_cellular_response_to_DNA_damage_stimulus	FOXN3	199	48	1.53302	-2.9174	0.020128
GO:0034984_cellular_response_to_DNA_damage_stimulus	POLA1	199	48	1.53302	-2.9174	0.020128
GO:0034984_cellular_response_to_DNA_damage_stimulus	SIRT1	199	48	1.53302	-2.9174	0.020128
GO:0034984_cellular_response_to_DNA_damage_stimulus	PHLDA3	199	48	1.53302	-2.9174	0.020128
GO:0034984_cellular_response_to_DNA_damage_stimulus	CDKN2D	199	48	1.53302	-2.9174	0.020128
GO:0034984_cellular_response_to_DNA_damage_stimulus	FANCC	199	48	1.53302	-2.9174	0.020128
GO:0034984_cellular_response_to_DNA_damage_stimulus	WRNIP1	199	48	1.53302	-2.9174	0.020128
GO:0034984_cellular_response_to_DNA_damage_stimulus	OGG1	199	48	1.53302	-2.9174	0.020128
GO:0034984_cellular_response_to_DNA_damage_stimulus	RAD18	199	48	1.53302	-2.9174	0.020128
GO:0034984_cellular_response_to_DNA_damage_stimulus	TOP2A	199	48	1.53302	-2.9174	0.020128
GO:0034984_cellular_response_to_DNA_damage_stimulus	UBE2V2	199	48	1.53302	-2.9174	0.020128
GO:0034984_cellular_response_to_DNA_damage_stimulus	XRCC3	199	48	1.53302	-2.9174	0.020128
GO:0034984_cellular_response_to_DNA_damage_stimulus	TYMS	199	48	1.53302	-2.9174	0.020128
GO:0034984_cellular_response_to_DNA_damage_stimulus	UIMC1	199	48	1.53302	-2.9174	0.020128
GO:0034984_cellular_response_to_DNA_damage_stimulus	H2AFX	199	48	1.53302	-2.9174	0.020128
GO:0034984_cellular_response_to_DNA_damage_stimulus	RAD23A	199	48	1.53302	-2.9174	0.020128
GO:0034984_cellular_response_to_DNA_damage_stimulus	ATRIP	199	48	1.53302	-2.9174	0.020128
GO:0034984_cellular_response_to_DNA_damage_stimulus	RPA1	199	48	1.53302	-2.9174	0.020128
GO:0034984_cellular_response_to_DNA_damage_stimulus	SMUG1	199	48	1.53302	-2.9174	0.020128
GO:0034984_cellular_response_to_DNA_damage_stimulus	POLE2	199	48	1.53302	-2.9174	0.020128
GO:0034984_cellular_response_to_DNA_damage_stimulus	FANCG	199	48	1.53302	-2.9174	0.020128
GO:0034984_cellular_response_to_DNA_damage_stimulus	MNAT1	199	48	1.53302	-2.9174	0.020128
GO:0034984_cellular_response_to_DNA_damage_stimulus	HMGB2	199	48	1.53302	-2.9174	0.020128
GO:0034984_cellular_response_to_DNA_damage_stimulus	PRKCG	199	48	1.53302	-2.9174	0.020128
GO:0034984_cellular_response_to_DNA_damage_stimulus	CCNA2	199	48	1.53302	-2.9174	0.020128
GO:0034984_cellular_response_to_DNA_damage_stimulus	RAD51AP1	199	48	1.53302	-2.9174	0.020128
GO:0034984_cellular_response_to_DNA_damage_stimulus	HMGB1	199	48	1.53302	-2.9174	0.020128
GO:0034984_cellular_response_to_DNA_damage_stimulus	HINFP	199	48	1.53302	-2.9174	0.020128
GO:0034984_cellular_response_to_DNA_damage_stimulus	POLQ	199	48	1.53302	-2.9174	0.020128
GO:0034984_cellular_response_to_DNA_damage_stimulus	ERCC3	199	48	1.53302	-2.9174	0.020128
GO:0034984_cellular_response_to_DNA_damage_stimulus	NCOA6	199	48	1.53302	-2.9174	0.020128
GO:0034984_cellular_response_to_DNA_damage_stimulus	UPF1	199	48	1.53302	-2.9174	0.020128
GO:0034984_cellular_response_to_DNA_damage_stimulus	RNF8	199	48	1.53302	-2.9174	0.020128
GO:0006259_DNA_metabolic_process	POT1	337	76	1.43332	-3.30268	0.009701
GO:0006259_DNA_metabolic_process	TDP1	337	76	1.43332	-3.30268	0.009701
GO:0006259_DNA_metabolic_process	PICK1	337	76	1.43332	-3.30268	0.009701
GO:0006259_DNA_metabolic_process	SMG6	337	76	1.43332	-3.30268	0.009701
GO:0006259_DNA_metabolic_process	PDGFRA	337	76	1.43332	-3.30268	0.009701
GO:0006259_DNA_metabolic_process	VCP	337	76	1.43332	-3.30268	0.009701
GO:0006259_DNA_metabolic_process	RFC1	337	76	1.43332	-3.30268	0.009701
GO:0006259_DNA_metabolic_process	BTG2	337	76	1.43332	-3.30268	0.009701
GO:0006259_DNA_metabolic_process	RAD21	337	76	1.43332	-3.30268	0.009701
GO:0006259_DNA_metabolic_process	USP1	337	76	1.43332	-3.30268	0.009701
GO:0006259_DNA_metabolic_process	UBE2A	337	76	1.43332	-3.30268	0.009701
GO:0006259_DNA_metabolic_process	PURA	337	76	1.43332	-3.30268	0.009701
GO:0006259_DNA_metabolic_process	ISG20	337	76	1.43332	-3.30268	0.009701
GO:0006259_DNA_metabolic_process	APTX	337	76	1.43332	-3.30268	0.009701
GO:0006259_DNA_metabolic_process	TMX1	337	76	1.43332	-3.30268	0.009701
GO:0006259_DNA_metabolic_process	SIRT1	337	76	1.43332	-3.30268	0.009701
GO:0006259_DNA_metabolic_process	PIF1	337	76	1.43332	-3.30268	0.009701
GO:0006259_DNA_metabolic_process	DNMT1	337	76	1.43332	-3.30268	0.009701
GO:0006259_DNA_metabolic_process	FANCC	337	76	1.43332	-3.30268	0.009701
GO:0006259_DNA_metabolic_process	RBPJ	337	76	1.43332	-3.30268	0.009701
GO:0006259_DNA_metabolic_process	RAD18	337	76	1.43332	-3.30268	0.009701
GO:0006259_DNA_metabolic_process	TOP2A	337	76	1.43332	-3.30268	0.009701
GO:0006259_DNA_metabolic_process	RNASEH2A	337	76	1.43332	-3.30268	0.009701
GO:0006259_DNA_metabolic_process	KPNA1	337	76	1.43332	-3.30268	0.009701
GO:0006259_DNA_metabolic_process	TYMS	337	76	1.43332	-3.30268	0.009701
GO:0006259_DNA_metabolic_process	H2AFX	337	76	1.43332	-3.30268	0.009701
GO:0006259_DNA_metabolic_process	UIMC1	337	76	1.43332	-3.30268	0.009701
GO:0006259_DNA_metabolic_process	RAD23A	337	76	1.43332	-3.30268	0.009701
GO:0006259_DNA_metabolic_process	POLE2	337	76	1.43332	-3.30268	0.009701
GO:0006259_DNA_metabolic_process	TINF2	337	76	1.43332	-3.30268	0.009701
GO:0006259_DNA_metabolic_process	HMGB1	337	76	1.43332	-3.30268	0.009701
GO:0006259_DNA_metabolic_process	RRM1	337	76	1.43332	-3.30268	0.009701
GO:0006259_DNA_metabolic_process	RRM2	337	76	1.43332	-3.30268	0.009701
GO:0006259_DNA_metabolic_process	KPNA2	337	76	1.43332	-3.30268	0.009701
GO:0006259_DNA_metabolic_process	POLE3	337	76	1.43332	-3.30268	0.009701
GO:0006259_DNA_metabolic_process	ERCC3	337	76	1.43332	-3.30268	0.009701
GO:0006259_DNA_metabolic_process	POLD4	337	76	1.43332	-3.30268	0.009701
GO:0006259_DNA_metabolic_process	NF2	337	76	1.43332	-3.30268	0.009701
GO:0006259_DNA_metabolic_process	ERCC8	337	76	1.43332	-3.30268	0.009701
GO:0006259_DNA_metabolic_process	FANCA	337	76	1.43332	-3.30268	0.009701
GO:0006259_DNA_metabolic_process	POLS	337	76	1.43332	-3.30268	0.009701
GO:0006259_DNA_metabolic_process	TYMP	337	76	1.43332	-3.30268	0.009701
GO:0006259_DNA_metabolic_process	BNIP3	337	76	1.43332	-3.30268	0.009701
GO:0006259_DNA_metabolic_process	RBBP8	337	76	1.43332	-3.30268	0.009701
GO:0006259_DNA_metabolic_process	BRCA2	337	76	1.43332	-3.30268	0.009701
GO:0006259_DNA_metabolic_process	SMARCAD1	337	76	1.43332	-3.30268	0.009701
GO:0006259_DNA_metabolic_process	RAD17	337	76	1.43332	-3.30268	0.009701
GO:0006259_DNA_metabolic_process	POLA1	337	76	1.43332	-3.30268	0.009701
GO:0006259_DNA_metabolic_process	IL7R	337	76	1.43332	-3.30268	0.009701
GO:0006259_DNA_metabolic_process	CDKN2D	337	76	1.43332	-3.30268	0.009701
GO:0006259_DNA_metabolic_process	WRNIP1	337	76	1.43332	-3.30268	0.009701
GO:0006259_DNA_metabolic_process	RAD54B	337	76	1.43332	-3.30268	0.009701
GO:0006259_DNA_metabolic_process	OGG1	337	76	1.43332	-3.30268	0.009701
GO:0006259_DNA_metabolic_process	UBE2V2	337	76	1.43332	-3.30268	0.009701
GO:0006259_DNA_metabolic_process	XRCC3	337	76	1.43332	-3.30268	0.009701
GO:0006259_DNA_metabolic_process	PRIM2	337	76	1.43332	-3.30268	0.009701
GO:0006259_DNA_metabolic_process	RPA1	337	76	1.43332	-3.30268	0.009701
GO:0006259_DNA_metabolic_process	SMUG1	337	76	1.43332	-3.30268	0.009701
GO:0006259_DNA_metabolic_process	FANCG	337	76	1.43332	-3.30268	0.009701
GO:0006259_DNA_metabolic_process	TNFSF13	337	76	1.43332	-3.30268	0.009701
GO:0006259_DNA_metabolic_process	MYST2	337	76	1.43332	-3.30268	0.009701
GO:0006259_DNA_metabolic_process	MNAT1	337	76	1.43332	-3.30268	0.009701
GO:0006259_DNA_metabolic_process	HMGB2	337	76	1.43332	-3.30268	0.009701
GO:0006259_DNA_metabolic_process	RPA2	337	76	1.43332	-3.30268	0.009701
GO:0006259_DNA_metabolic_process	BAZ2A	337	76	1.43332	-3.30268	0.009701
GO:0006259_DNA_metabolic_process	PRKCG	337	76	1.43332	-3.30268	0.009701
GO:0006259_DNA_metabolic_process	RAD51AP1	337	76	1.43332	-3.30268	0.009701
GO:0006259_DNA_metabolic_process	HINFP	337	76	1.43332	-3.30268	0.009701
GO:0006259_DNA_metabolic_process	POLQ	337	76	1.43332	-3.30268	0.009701
GO:0006259_DNA_metabolic_process	DBF4	337	76	1.43332	-3.30268	0.009701
GO:0006259_DNA_metabolic_process	MGMT	337	76	1.43332	-3.30268	0.009701
GO:0006259_DNA_metabolic_process	NCOA6	337	76	1.43332	-3.30268	0.009701
GO:0006259_DNA_metabolic_process	ORC3L	337	76	1.43332	-3.30268	0.009701
GO:0006259_DNA_metabolic_process	PPP2CA	337	76	1.43332	-3.30268	0.009701
GO:0006259_DNA_metabolic_process	UPF1	337	76	1.43332	-3.30268	0.009701
GO:0006259_DNA_metabolic_process	RNF8	337	76	1.43332	-3.30268	0.009701
GO:0051276_chromosome_organization	POT1	272	70	1.63565	-4.97172	0.000357
GO:0051276_chromosome_organization	SMC4	272	70	1.63565	-4.97172	0.000357
GO:0051276_chromosome_organization	BRPF1	272	70	1.63565	-4.97172	0.000357
GO:0051276_chromosome_organization	USP22	272	70	1.63565	-4.97172	0.000357
GO:0051276_chromosome_organization	NCAPG	272	70	1.63565	-4.97172	0.000357
GO:0051276_chromosome_organization	CENPE	272	70	1.63565	-4.97172	0.000357
GO:0051276_chromosome_organization	SMG6	272	70	1.63565	-4.97172	0.000357
GO:0051276_chromosome_organization	SMC3	272	70	1.63565	-4.97172	0.000357
GO:0051276_chromosome_organization	SMC2	272	70	1.63565	-4.97172	0.000357
GO:0051276_chromosome_organization	ENY2	272	70	1.63565	-4.97172	0.000357
GO:0051276_chromosome_organization	NCAPD2	272	70	1.63565	-4.97172	0.000357
GO:0051276_chromosome_organization	RFC1	272	70	1.63565	-4.97172	0.000357
GO:0051276_chromosome_organization	CDCA8	272	70	1.63565	-4.97172	0.000357
GO:0051276_chromosome_organization	UBE2A	272	70	1.63565	-4.97172	0.000357
GO:0051276_chromosome_organization	SEH1L	272	70	1.63565	-4.97172	0.000357
GO:0051276_chromosome_organization	TLK2	272	70	1.63565	-4.97172	0.000357
GO:0051276_chromosome_organization	SIRT1	272	70	1.63565	-4.97172	0.000357
GO:0051276_chromosome_organization	PIF1	272	70	1.63565	-4.97172	0.000357
GO:0051276_chromosome_organization	CDCA5	272	70	1.63565	-4.97172	0.000357
GO:0051276_chromosome_organization	DNMT1	272	70	1.63565	-4.97172	0.000357
GO:0051276_chromosome_organization	TOP2A	272	70	1.63565	-4.97172	0.000357
GO:0051276_chromosome_organization	KIFC1	272	70	1.63565	-4.97172	0.000357
GO:0051276_chromosome_organization	H2AFX	272	70	1.63565	-4.97172	0.000357
GO:0051276_chromosome_organization	ACIN1	272	70	1.63565	-4.97172	0.000357
GO:0051276_chromosome_organization	PBRM1	272	70	1.63565	-4.97172	0.000357
GO:0051276_chromosome_organization	TINF2	272	70	1.63565	-4.97172	0.000357
GO:0051276_chromosome_organization	NUSAP1	272	70	1.63565	-4.97172	0.000357
GO:0051276_chromosome_organization	NCAPH	272	70	1.63565	-4.97172	0.000357
GO:0051276_chromosome_organization	SOX21	272	70	1.63565	-4.97172	0.000357
GO:0051276_chromosome_organization	HMGB1	272	70	1.63565	-4.97172	0.000357
GO:0051276_chromosome_organization	USP16	272	70	1.63565	-4.97172	0.000357
GO:0051276_chromosome_organization	SMARCA5	272	70	1.63565	-4.97172	0.000357
GO:0051276_chromosome_organization	BRD8	272	70	1.63565	-4.97172	0.000357
GO:0051276_chromosome_organization	HIST1H1C	272	70	1.63565	-4.97172	0.000357
GO:0051276_chromosome_organization	MYST4	272	70	1.63565	-4.97172	0.000357
GO:0051276_chromosome_organization	HJURP	272	70	1.63565	-4.97172	0.000357
GO:0051276_chromosome_organization	NIPBL	272	70	1.63565	-4.97172	0.000357
GO:0051276_chromosome_organization	SUPT16H	272	70	1.63565	-4.97172	0.000357
GO:0051276_chromosome_organization	PDS5B	272	70	1.63565	-4.97172	0.000357
GO:0051276_chromosome_organization	TADA3L	272	70	1.63565	-4.97172	0.000357
GO:0051276_chromosome_organization	HIST1H4A	272	70	1.63565	-4.97172	0.000357
GO:0051276_chromosome_organization	ZW10	272	70	1.63565	-4.97172	0.000357
GO:0051276_chromosome_organization	SAFB	272	70	1.63565	-4.97172	0.000357
GO:0051276_chromosome_organization	POLS	272	70	1.63565	-4.97172	0.000357
GO:0051276_chromosome_organization	ATXN7L3	272	70	1.63565	-4.97172	0.000357
GO:0051276_chromosome_organization	NDC80	272	70	1.63565	-4.97172	0.000357
GO:0051276_chromosome_organization	DLGAP5	272	70	1.63565	-4.97172	0.000357
GO:0051276_chromosome_organization	H2AFY	272	70	1.63565	-4.97172	0.000357
GO:0051276_chromosome_organization	LATS1	272	70	1.63565	-4.97172	0.000357
GO:0051276_chromosome_organization	HMGN2	272	70	1.63565	-4.97172	0.000357
GO:0051276_chromosome_organization	BNIP3	272	70	1.63565	-4.97172	0.000357
GO:0051276_chromosome_organization	SMARCAD1	272	70	1.63565	-4.97172	0.000357
GO:0051276_chromosome_organization	CDC23	272	70	1.63565	-4.97172	0.000357
GO:0051276_chromosome_organization	RNF20	272	70	1.63565	-4.97172	0.000357
GO:0051276_chromosome_organization	HIST1H2BB	272	70	1.63565	-4.97172	0.000357
GO:0051276_chromosome_organization	MYST2	272	70	1.63565	-4.97172	0.000357
GO:0051276_chromosome_organization	HDAC3	272	70	1.63565	-4.97172	0.000357
GO:0051276_chromosome_organization	HMGB2	272	70	1.63565	-4.97172	0.000357
GO:0051276_chromosome_organization	CENPF	272	70	1.63565	-4.97172	0.000357
GO:0051276_chromosome_organization	HDAC8	272	70	1.63565	-4.97172	0.000357
GO:0051276_chromosome_organization	BAZ2A	272	70	1.63565	-4.97172	0.000357
GO:0051276_chromosome_organization	CTCF	272	70	1.63565	-4.97172	0.000357
GO:0051276_chromosome_organization	SETD7	272	70	1.63565	-4.97172	0.000357
GO:0051276_chromosome_organization	HIST1H2AC	272	70	1.63565	-4.97172	0.000357
GO:0051276_chromosome_organization	ARID1A	272	70	1.63565	-4.97172	0.000357
GO:0051276_chromosome_organization	ZWINT	272	70	1.63565	-4.97172	0.000357
GO:0051276_chromosome_organization	HUWE1	272	70	1.63565	-4.97172	0.000357
GO:0051276_chromosome_organization	HIST1H2AB	272	70	1.63565	-4.97172	0.000357
GO:0051276_chromosome_organization	CHD8	272	70	1.63565	-4.97172	0.000357
GO:0051276_chromosome_organization	RNF8	272	70	1.63565	-4.97172	0.000357
GO:0016071_mRNA_metabolic_process	SNRPD1	126	28	1.41237	-1.47761	0.287805
GO:0016071_mRNA_metabolic_process	SFPQ	126	28	1.41237	-1.47761	0.287805
GO:0016071_mRNA_metabolic_process	UPF3B	126	28	1.41237	-1.47761	0.287805
GO:0016071_mRNA_metabolic_process	SLBP	126	28	1.41237	-1.47761	0.287805
GO:0016071_mRNA_metabolic_process	SMG6	126	28	1.41237	-1.47761	0.287805
GO:0016071_mRNA_metabolic_process	NONO	126	28	1.41237	-1.47761	0.287805
GO:0016071_mRNA_metabolic_process	PAPOLA	126	28	1.41237	-1.47761	0.287805
GO:0016071_mRNA_metabolic_process	CUGBP1	126	28	1.41237	-1.47761	0.287805
GO:0016071_mRNA_metabolic_process	SMNDC1	126	28	1.41237	-1.47761	0.287805
GO:0016071_mRNA_metabolic_process	BAT1	126	28	1.41237	-1.47761	0.287805
GO:0016071_mRNA_metabolic_process	SIP1	126	28	1.41237	-1.47761	0.287805
GO:0016071_mRNA_metabolic_process	USP39	126	28	1.41237	-1.47761	0.287805
GO:0016071_mRNA_metabolic_process	PRPF3	126	28	1.41237	-1.47761	0.287805
GO:0016071_mRNA_metabolic_process	RBM15B	126	28	1.41237	-1.47761	0.287805
GO:0016071_mRNA_metabolic_process	LSM5	126	28	1.41237	-1.47761	0.287805
GO:0016071_mRNA_metabolic_process	NCBP1	126	28	1.41237	-1.47761	0.287805
GO:0016071_mRNA_metabolic_process	CSDC2	126	28	1.41237	-1.47761	0.287805
GO:0016071_mRNA_metabolic_process	DDX20	126	28	1.41237	-1.47761	0.287805
GO:0016071_mRNA_metabolic_process	BARD1	126	28	1.41237	-1.47761	0.287805
GO:0016071_mRNA_metabolic_process	CDC2L1	126	28	1.41237	-1.47761	0.287805
GO:0016071_mRNA_metabolic_process	FUSIP1	126	28	1.41237	-1.47761	0.287805
GO:0016071_mRNA_metabolic_process	PCBP1	126	28	1.41237	-1.47761	0.287805
GO:0016071_mRNA_metabolic_process	TRA2B	126	28	1.41237	-1.47761	0.287805
GO:0016071_mRNA_metabolic_process	UPF1	126	28	1.41237	-1.47761	0.287805
GO:0016071_mRNA_metabolic_process	GRSF1	126	28	1.41237	-1.47761	0.287805
GO:0016071_mRNA_metabolic_process	DHX15	126	28	1.41237	-1.47761	0.287805
GO:0016071_mRNA_metabolic_process	RBM5	126	28	1.41237	-1.47761	0.287805
GO:0016071_mRNA_metabolic_process	RNGTT	126	28	1.41237	-1.47761	0.287805
GO:0022607_cellular_component_assembly	POT1	478	87	1.15678	-1.13302	0.480114
GO:0022607_cellular_component_assembly	SNRPD1	478	87	1.15678	-1.13302	0.480114
GO:0022607_cellular_component_assembly	VAMP3	478	87	1.15678	-1.13302	0.480114
GO:0022607_cellular_component_assembly	LLGL1	478	87	1.15678	-1.13302	0.480114
GO:0022607_cellular_component_assembly	CENPE	478	87	1.15678	-1.13302	0.480114
GO:0022607_cellular_component_assembly	CENPJ	478	87	1.15678	-1.13302	0.480114
GO:0022607_cellular_component_assembly	PICK1	478	87	1.15678	-1.13302	0.480114
GO:0022607_cellular_component_assembly	CUGBP1	478	87	1.15678	-1.13302	0.480114
GO:0022607_cellular_component_assembly	KPNA3	478	87	1.15678	-1.13302	0.480114
GO:0022607_cellular_component_assembly	DICER1	478	87	1.15678	-1.13302	0.480114
GO:0022607_cellular_component_assembly	SIP1	478	87	1.15678	-1.13302	0.480114
GO:0022607_cellular_component_assembly	MLL	478	87	1.15678	-1.13302	0.480114
GO:0022607_cellular_component_assembly	USP39	478	87	1.15678	-1.13302	0.480114
GO:0022607_cellular_component_assembly	ATG16L1	478	87	1.15678	-1.13302	0.480114
GO:0022607_cellular_component_assembly	SIRT1	478	87	1.15678	-1.13302	0.480114
GO:0022607_cellular_component_assembly	VANGL2	478	87	1.15678	-1.13302	0.480114
GO:0022607_cellular_component_assembly	TAF1	478	87	1.15678	-1.13302	0.480114
GO:0022607_cellular_component_assembly	FANCC	478	87	1.15678	-1.13302	0.480114
GO:0022607_cellular_component_assembly	PRKCZ	478	87	1.15678	-1.13302	0.480114
GO:0022607_cellular_component_assembly	TRIOBP	478	87	1.15678	-1.13302	0.480114
GO:0022607_cellular_component_assembly	2010-09-07	478	87	1.15678	-1.13302	0.480114
GO:0022607_cellular_component_assembly	H2AFX	478	87	1.15678	-1.13302	0.480114
GO:0022607_cellular_component_assembly	TPPP	478	87	1.15678	-1.13302	0.480114
GO:0022607_cellular_component_assembly	THEG	478	87	1.15678	-1.13302	0.480114
GO:0022607_cellular_component_assembly	IKBKAP	478	87	1.15678	-1.13302	0.480114
GO:0022607_cellular_component_assembly	NAPG	478	87	1.15678	-1.13302	0.480114
GO:0022607_cellular_component_assembly	HPRT1	478	87	1.15678	-1.13302	0.480114
GO:0022607_cellular_component_assembly	CDC42	478	87	1.15678	-1.13302	0.480114
GO:0022607_cellular_component_assembly	TINF2	478	87	1.15678	-1.13302	0.480114
GO:0022607_cellular_component_assembly	DDX20	478	87	1.15678	-1.13302	0.480114
GO:0022607_cellular_component_assembly	WASF1	478	87	1.15678	-1.13302	0.480114
GO:0022607_cellular_component_assembly	HMGB1	478	87	1.15678	-1.13302	0.480114
GO:0022607_cellular_component_assembly	USP16	478	87	1.15678	-1.13302	0.480114
GO:0022607_cellular_component_assembly	THY1	478	87	1.15678	-1.13302	0.480114
GO:0022607_cellular_component_assembly	AASS	478	87	1.15678	-1.13302	0.480114
GO:0022607_cellular_component_assembly	SMARCA5	478	87	1.15678	-1.13302	0.480114
GO:0022607_cellular_component_assembly	ZNHIT6	478	87	1.15678	-1.13302	0.480114
GO:0022607_cellular_component_assembly	ATG4C	478	87	1.15678	-1.13302	0.480114
GO:0022607_cellular_component_assembly	MDM2	478	87	1.15678	-1.13302	0.480114
GO:0022607_cellular_component_assembly	CAV1	478	87	1.15678	-1.13302	0.480114
GO:0022607_cellular_component_assembly	HIST1H1C	478	87	1.15678	-1.13302	0.480114
GO:0022607_cellular_component_assembly	MYST4	478	87	1.15678	-1.13302	0.480114
GO:0022607_cellular_component_assembly	HJURP	478	87	1.15678	-1.13302	0.480114
GO:0022607_cellular_component_assembly	ANLN	478	87	1.15678	-1.13302	0.480114
GO:0022607_cellular_component_assembly	CALY	478	87	1.15678	-1.13302	0.480114
GO:0022607_cellular_component_assembly	TLN1	478	87	1.15678	-1.13302	0.480114
GO:0022607_cellular_component_assembly	PTPRK	478	87	1.15678	-1.13302	0.480114
GO:0022607_cellular_component_assembly	SYK	478	87	1.15678	-1.13302	0.480114
GO:0022607_cellular_component_assembly	RBM5	478	87	1.15678	-1.13302	0.480114
GO:0022607_cellular_component_assembly	QPRT	478	87	1.15678	-1.13302	0.480114
GO:0022607_cellular_component_assembly	NF2	478	87	1.15678	-1.13302	0.480114
GO:0022607_cellular_component_assembly	ACVRL1	478	87	1.15678	-1.13302	0.480114
GO:0022607_cellular_component_assembly	ARAP1	478	87	1.15678	-1.13302	0.480114
GO:0022607_cellular_component_assembly	ZW10	478	87	1.15678	-1.13302	0.480114
GO:0022607_cellular_component_assembly	CAPZA1	478	87	1.15678	-1.13302	0.480114
GO:0022607_cellular_component_assembly	FANCA	478	87	1.15678	-1.13302	0.480114
GO:0022607_cellular_component_assembly	ATG5	478	87	1.15678	-1.13302	0.480114
GO:0022607_cellular_component_assembly	H2AFY	478	87	1.15678	-1.13302	0.480114
GO:0022607_cellular_component_assembly	LATS1	478	87	1.15678	-1.13302	0.480114
GO:0022607_cellular_component_assembly	RHOA	478	87	1.15678	-1.13302	0.480114
GO:0022607_cellular_component_assembly	SMARCAD1	478	87	1.15678	-1.13302	0.480114
GO:0022607_cellular_component_assembly	MAPRE1	478	87	1.15678	-1.13302	0.480114
GO:0022607_cellular_component_assembly	PCNT	478	87	1.15678	-1.13302	0.480114
GO:0022607_cellular_component_assembly	ARF6	478	87	1.15678	-1.13302	0.480114
GO:0022607_cellular_component_assembly	HIST1H2BB	478	87	1.15678	-1.13302	0.480114
GO:0022607_cellular_component_assembly	BCL10	478	87	1.15678	-1.13302	0.480114
GO:0022607_cellular_component_assembly	MNAT1	478	87	1.15678	-1.13302	0.480114
GO:0022607_cellular_component_assembly	HMGB2	478	87	1.15678	-1.13302	0.480114
GO:0022607_cellular_component_assembly	IL2RB	478	87	1.15678	-1.13302	0.480114
GO:0022607_cellular_component_assembly	CENPF	478	87	1.15678	-1.13302	0.480114
GO:0022607_cellular_component_assembly	RACGAP1	478	87	1.15678	-1.13302	0.480114
GO:0022607_cellular_component_assembly	RASA1	478	87	1.15678	-1.13302	0.480114
GO:0022607_cellular_component_assembly	CASC5	478	87	1.15678	-1.13302	0.480114
GO:0022607_cellular_component_assembly	FGD5	478	87	1.15678	-1.13302	0.480114
GO:0022607_cellular_component_assembly	CTCF	478	87	1.15678	-1.13302	0.480114
GO:0022607_cellular_component_assembly	GOPC	478	87	1.15678	-1.13302	0.480114
GO:0022607_cellular_component_assembly	HIST1H2AC	478	87	1.15678	-1.13302	0.480114
GO:0022607_cellular_component_assembly	PSRC1	478	87	1.15678	-1.13302	0.480114
GO:0022607_cellular_component_assembly	HSP90AA1	478	87	1.15678	-1.13302	0.480114
GO:0022607_cellular_component_assembly	FUSIP1	478	87	1.15678	-1.13302	0.480114
GO:0022607_cellular_component_assembly	RAB8A	478	87	1.15678	-1.13302	0.480114
GO:0022607_cellular_component_assembly	NACC1	478	87	1.15678	-1.13302	0.480114
GO:0022607_cellular_component_assembly	ADD1	478	87	1.15678	-1.13302	0.480114
GO:0022607_cellular_component_assembly	HIST1H2AB	478	87	1.15678	-1.13302	0.480114
GO:0022607_cellular_component_assembly	PTK2B	478	87	1.15678	-1.13302	0.480114
GO:0022607_cellular_component_assembly	CYBA	478	87	1.15678	-1.13302	0.480114
GO:0022607_cellular_component_assembly	FGD4	478	87	1.15678	-1.13302	0.480114

## Sheet: CENPF
		Total genes	Changed genes	Enrichment of	Significance of enrichment	False discovery
GO categories	Gene name	in category	in category	genes in category	LOG10(p)	rate
GO:0000226_microtubule_cytoskeleton_organization	CEP110	86	26	2.59928	-5.57733	0
GO:0000226_microtubule_cytoskeleton_organization	SPAG5	86	26	2.59928	-5.57733	0
GO:0000226_microtubule_cytoskeleton_organization	PRC1	86	26	2.59928	-5.57733	0
GO:0000226_microtubule_cytoskeleton_organization	CKS2	86	26	2.59928	-5.57733	0
GO:0000226_microtubule_cytoskeleton_organization	SMC3	86	26	2.59928	-5.57733	0
GO:0000226_microtubule_cytoskeleton_organization	UNC84B	86	26	2.59928	-5.57733	0
GO:0000226_microtubule_cytoskeleton_organization	ESPL1	86	26	2.59928	-5.57733	0
GO:0000226_microtubule_cytoskeleton_organization	PPP4C	86	26	2.59928	-5.57733	0
GO:0000226_microtubule_cytoskeleton_organization	AURKA	86	26	2.59928	-5.57733	0
GO:0000226_microtubule_cytoskeleton_organization	KIF2C	86	26	2.59928	-5.57733	0
GO:0000226_microtubule_cytoskeleton_organization	MID1	86	26	2.59928	-5.57733	0
GO:0000226_microtubule_cytoskeleton_organization	TPPP	86	26	2.59928	-5.57733	0
GO:0000226_microtubule_cytoskeleton_organization	CEP250	86	26	2.59928	-5.57733	0
GO:0000226_microtubule_cytoskeleton_organization	MAP7	86	26	2.59928	-5.57733	0
GO:0000226_microtubule_cytoskeleton_organization	KIF11	86	26	2.59928	-5.57733	0
GO:0000226_microtubule_cytoskeleton_organization	NEK2	86	26	2.59928	-5.57733	0
GO:0000226_microtubule_cytoskeleton_organization	NUSAP1	86	26	2.59928	-5.57733	0
GO:0000226_microtubule_cytoskeleton_organization	NDE1	86	26	2.59928	-5.57733	0
GO:0000226_microtubule_cytoskeleton_organization	UBE2C	86	26	2.59928	-5.57733	0
GO:0000226_microtubule_cytoskeleton_organization	BUB1B	86	26	2.59928	-5.57733	0
GO:0000226_microtubule_cytoskeleton_organization	PSRC1	86	26	2.59928	-5.57733	0
GO:0000226_microtubule_cytoskeleton_organization	KIF23	86	26	2.59928	-5.57733	0
GO:0000226_microtubule_cytoskeleton_organization	STMN1	86	26	2.59928	-5.57733	0
GO:0000226_microtubule_cytoskeleton_organization	UXT	86	26	2.59928	-5.57733	0
GO:0000226_microtubule_cytoskeleton_organization	DOCK7	86	26	2.59928	-5.57733	0
GO:0000226_microtubule_cytoskeleton_organization	CEP63	86	26	2.59928	-5.57733	0
GO:0000075_cell_cycle_checkpoint	MAD2L2	73	13	1.53108	-1.11687	0.760309
GO:0000075_cell_cycle_checkpoint	GTSE1	73	13	1.53108	-1.11687	0.760309
GO:0000075_cell_cycle_checkpoint	HUS1	73	13	1.53108	-1.11687	0.760309
GO:0000075_cell_cycle_checkpoint	CENPF	73	13	1.53108	-1.11687	0.760309
GO:0000075_cell_cycle_checkpoint	RINT1	73	13	1.53108	-1.11687	0.760309
GO:0000075_cell_cycle_checkpoint	CDT1	73	13	1.53108	-1.11687	0.760309
GO:0000075_cell_cycle_checkpoint	BRE	73	13	1.53108	-1.11687	0.760309
GO:0000075_cell_cycle_checkpoint	TRIAP1	73	13	1.53108	-1.11687	0.760309
GO:0000075_cell_cycle_checkpoint	TPR	73	13	1.53108	-1.11687	0.760309
GO:0000075_cell_cycle_checkpoint	BUB1B	73	13	1.53108	-1.11687	0.760309
GO:0000075_cell_cycle_checkpoint	RB1	73	13	1.53108	-1.11687	0.760309
GO:0000075_cell_cycle_checkpoint	BIRC5	73	13	1.53108	-1.11687	0.760309
GO:0000075_cell_cycle_checkpoint	CEP63	73	13	1.53108	-1.11687	0.760309
GO:0000280_nuclear_division	SMC4	115	29	2.1681	-4.44487	0.002222
GO:0000280_nuclear_division	NCAPG	115	29	2.1681	-4.44487	0.002222
GO:0000280_nuclear_division	CENPE	115	29	2.1681	-4.44487	0.002222
GO:0000280_nuclear_division	CHMP1A	115	29	2.1681	-4.44487	0.002222
GO:0000280_nuclear_division	POLS	115	29	2.1681	-4.44487	0.002222
GO:0000280_nuclear_division	SMC3	115	29	2.1681	-4.44487	0.002222
GO:0000280_nuclear_division	ESPL1	115	29	2.1681	-4.44487	0.002222
GO:0000280_nuclear_division	SMC2	115	29	2.1681	-4.44487	0.002222
GO:0000280_nuclear_division	KIF15	115	29	2.1681	-4.44487	0.002222
GO:0000280_nuclear_division	CIT	115	29	2.1681	-4.44487	0.002222
GO:0000280_nuclear_division	NCAPD2	115	29	2.1681	-4.44487	0.002222
GO:0000280_nuclear_division	DLGAP5	115	29	2.1681	-4.44487	0.002222
GO:0000280_nuclear_division	TPR	115	29	2.1681	-4.44487	0.002222
GO:0000280_nuclear_division	DCTN3	115	29	2.1681	-4.44487	0.002222
GO:0000280_nuclear_division	AURKA	115	29	2.1681	-4.44487	0.002222
GO:0000280_nuclear_division	PBK	115	29	2.1681	-4.44487	0.002222
GO:0000280_nuclear_division	KIFC1	115	29	2.1681	-4.44487	0.002222
GO:0000280_nuclear_division	BIRC5	115	29	2.1681	-4.44487	0.002222
GO:0000280_nuclear_division	KIF2C	115	29	2.1681	-4.44487	0.002222
GO:0000280_nuclear_division	NEK3	115	29	2.1681	-4.44487	0.002222
GO:0000280_nuclear_division	MAD2L2	115	29	2.1681	-4.44487	0.002222
GO:0000280_nuclear_division	CENPF	115	29	2.1681	-4.44487	0.002222
GO:0000280_nuclear_division	PBRM1	115	29	2.1681	-4.44487	0.002222
GO:0000280_nuclear_division	KIF11	115	29	2.1681	-4.44487	0.002222
GO:0000280_nuclear_division	NEK2	115	29	2.1681	-4.44487	0.002222
GO:0000280_nuclear_division	NCAPH	115	29	2.1681	-4.44487	0.002222
GO:0000280_nuclear_division	NUSAP1	115	29	2.1681	-4.44487	0.002222
GO:0000280_nuclear_division	UBE2C	115	29	2.1681	-4.44487	0.002222
GO:0000280_nuclear_division	TARDBP	115	29	2.1681	-4.44487	0.002222
GO:0007067_mitosis	SMC4	115	29	2.1681	-4.44487	0.002222
GO:0007067_mitosis	NCAPG	115	29	2.1681	-4.44487	0.002222
GO:0007067_mitosis	CENPE	115	29	2.1681	-4.44487	0.002222
GO:0007067_mitosis	CHMP1A	115	29	2.1681	-4.44487	0.002222
GO:0007067_mitosis	POLS	115	29	2.1681	-4.44487	0.002222
GO:0007067_mitosis	SMC3	115	29	2.1681	-4.44487	0.002222
GO:0007067_mitosis	ESPL1	115	29	2.1681	-4.44487	0.002222
GO:0007067_mitosis	SMC2	115	29	2.1681	-4.44487	0.002222
GO:0007067_mitosis	KIF15	115	29	2.1681	-4.44487	0.002222
GO:0007067_mitosis	CIT	115	29	2.1681	-4.44487	0.002222
GO:0007067_mitosis	NCAPD2	115	29	2.1681	-4.44487	0.002222
GO:0007067_mitosis	DLGAP5	115	29	2.1681	-4.44487	0.002222
GO:0007067_mitosis	TPR	115	29	2.1681	-4.44487	0.002222
GO:0007067_mitosis	DCTN3	115	29	2.1681	-4.44487	0.002222
GO:0007067_mitosis	AURKA	115	29	2.1681	-4.44487	0.002222
GO:0007067_mitosis	PBK	115	29	2.1681	-4.44487	0.002222
GO:0007067_mitosis	KIFC1	115	29	2.1681	-4.44487	0.002222
GO:0007067_mitosis	BIRC5	115	29	2.1681	-4.44487	0.002222
GO:0007067_mitosis	KIF2C	115	29	2.1681	-4.44487	0.002222
GO:0007067_mitosis	NEK3	115	29	2.1681	-4.44487	0.002222
GO:0007067_mitosis	MAD2L2	115	29	2.1681	-4.44487	0.002222
GO:0007067_mitosis	CENPF	115	29	2.1681	-4.44487	0.002222
GO:0007067_mitosis	PBRM1	115	29	2.1681	-4.44487	0.002222
GO:0007067_mitosis	KIF11	115	29	2.1681	-4.44487	0.002222
GO:0007067_mitosis	NEK2	115	29	2.1681	-4.44487	0.002222
GO:0007067_mitosis	NCAPH	115	29	2.1681	-4.44487	0.002222
GO:0007067_mitosis	NUSAP1	115	29	2.1681	-4.44487	0.002222
GO:0007067_mitosis	UBE2C	115	29	2.1681	-4.44487	0.002222
GO:0007067_mitosis	TARDBP	115	29	2.1681	-4.44487	0.002222
GO:0048285_organelle_fission	SMC4	118	29	2.11298	-4.22343	0.003684
GO:0048285_organelle_fission	NCAPG	118	29	2.11298	-4.22343	0.003684
GO:0048285_organelle_fission	CENPE	118	29	2.11298	-4.22343	0.003684
GO:0048285_organelle_fission	CHMP1A	118	29	2.11298	-4.22343	0.003684
GO:0048285_organelle_fission	POLS	118	29	2.11298	-4.22343	0.003684
GO:0048285_organelle_fission	SMC3	118	29	2.11298	-4.22343	0.003684
GO:0048285_organelle_fission	ESPL1	118	29	2.11298	-4.22343	0.003684
GO:0048285_organelle_fission	SMC2	118	29	2.11298	-4.22343	0.003684
GO:0048285_organelle_fission	KIF15	118	29	2.11298	-4.22343	0.003684
GO:0048285_organelle_fission	CIT	118	29	2.11298	-4.22343	0.003684
GO:0048285_organelle_fission	NCAPD2	118	29	2.11298	-4.22343	0.003684
GO:0048285_organelle_fission	DLGAP5	118	29	2.11298	-4.22343	0.003684
GO:0048285_organelle_fission	TPR	118	29	2.11298	-4.22343	0.003684
GO:0048285_organelle_fission	DCTN3	118	29	2.11298	-4.22343	0.003684
GO:0048285_organelle_fission	AURKA	118	29	2.11298	-4.22343	0.003684
GO:0048285_organelle_fission	PBK	118	29	2.11298	-4.22343	0.003684
GO:0048285_organelle_fission	KIFC1	118	29	2.11298	-4.22343	0.003684
GO:0048285_organelle_fission	BIRC5	118	29	2.11298	-4.22343	0.003684
GO:0048285_organelle_fission	KIF2C	118	29	2.11298	-4.22343	0.003684
GO:0048285_organelle_fission	NEK3	118	29	2.11298	-4.22343	0.003684
GO:0048285_organelle_fission	MAD2L2	118	29	2.11298	-4.22343	0.003684
GO:0048285_organelle_fission	CENPF	118	29	2.11298	-4.22343	0.003684
GO:0048285_organelle_fission	PBRM1	118	29	2.11298	-4.22343	0.003684
GO:0048285_organelle_fission	KIF11	118	29	2.11298	-4.22343	0.003684
GO:0048285_organelle_fission	NEK2	118	29	2.11298	-4.22343	0.003684
GO:0048285_organelle_fission	NCAPH	118	29	2.11298	-4.22343	0.003684
GO:0048285_organelle_fission	NUSAP1	118	29	2.11298	-4.22343	0.003684
GO:0048285_organelle_fission	UBE2C	118	29	2.11298	-4.22343	0.003684
GO:0048285_organelle_fission	TARDBP	118	29	2.11298	-4.22343	0.003684
GO:0000087_M_phase_of_mitotic_cell_cycle	SMC4	118	30	2.18584	-4.65103	0.001429
GO:0000087_M_phase_of_mitotic_cell_cycle	NCAPG	118	30	2.18584	-4.65103	0.001429
GO:0000087_M_phase_of_mitotic_cell_cycle	CENPE	118	30	2.18584	-4.65103	0.001429
GO:0000087_M_phase_of_mitotic_cell_cycle	CHMP1A	118	30	2.18584	-4.65103	0.001429
GO:0000087_M_phase_of_mitotic_cell_cycle	POLS	118	30	2.18584	-4.65103	0.001429
GO:0000087_M_phase_of_mitotic_cell_cycle	SMC3	118	30	2.18584	-4.65103	0.001429
GO:0000087_M_phase_of_mitotic_cell_cycle	ESPL1	118	30	2.18584	-4.65103	0.001429
GO:0000087_M_phase_of_mitotic_cell_cycle	SMC2	118	30	2.18584	-4.65103	0.001429
GO:0000087_M_phase_of_mitotic_cell_cycle	KIF15	118	30	2.18584	-4.65103	0.001429
GO:0000087_M_phase_of_mitotic_cell_cycle	CIT	118	30	2.18584	-4.65103	0.001429
GO:0000087_M_phase_of_mitotic_cell_cycle	NCAPD2	118	30	2.18584	-4.65103	0.001429
GO:0000087_M_phase_of_mitotic_cell_cycle	DLGAP5	118	30	2.18584	-4.65103	0.001429
GO:0000087_M_phase_of_mitotic_cell_cycle	TPR	118	30	2.18584	-4.65103	0.001429
GO:0000087_M_phase_of_mitotic_cell_cycle	DCTN3	118	30	2.18584	-4.65103	0.001429
GO:0000087_M_phase_of_mitotic_cell_cycle	AURKA	118	30	2.18584	-4.65103	0.001429
GO:0000087_M_phase_of_mitotic_cell_cycle	PBK	118	30	2.18584	-4.65103	0.001429
GO:0000087_M_phase_of_mitotic_cell_cycle	KIFC1	118	30	2.18584	-4.65103	0.001429
GO:0000087_M_phase_of_mitotic_cell_cycle	BIRC5	118	30	2.18584	-4.65103	0.001429
GO:0000087_M_phase_of_mitotic_cell_cycle	KIF2C	118	30	2.18584	-4.65103	0.001429
GO:0000087_M_phase_of_mitotic_cell_cycle	NEK3	118	30	2.18584	-4.65103	0.001429
GO:0000087_M_phase_of_mitotic_cell_cycle	MAD2L2	118	30	2.18584	-4.65103	0.001429
GO:0000087_M_phase_of_mitotic_cell_cycle	CENPF	118	30	2.18584	-4.65103	0.001429
GO:0000087_M_phase_of_mitotic_cell_cycle	PBRM1	118	30	2.18584	-4.65103	0.001429
GO:0000087_M_phase_of_mitotic_cell_cycle	MPHOSPH9	118	30	2.18584	-4.65103	0.001429
GO:0000087_M_phase_of_mitotic_cell_cycle	KIF11	118	30	2.18584	-4.65103	0.001429
GO:0000087_M_phase_of_mitotic_cell_cycle	NEK2	118	30	2.18584	-4.65103	0.001429
GO:0000087_M_phase_of_mitotic_cell_cycle	NCAPH	118	30	2.18584	-4.65103	0.001429
GO:0000087_M_phase_of_mitotic_cell_cycle	NUSAP1	118	30	2.18584	-4.65103	0.001429
GO:0000087_M_phase_of_mitotic_cell_cycle	UBE2C	118	30	2.18584	-4.65103	0.001429
GO:0000087_M_phase_of_mitotic_cell_cycle	TARDBP	118	30	2.18584	-4.65103	0.001429
GO:0007059_chromosome_segregation	PSEN1	51	22	3.70878	-7.90891	0
GO:0007059_chromosome_segregation	SMC4	51	22	3.70878	-7.90891	0
GO:0007059_chromosome_segregation	NCAPG	51	22	3.70878	-7.90891	0
GO:0007059_chromosome_segregation	NUF2	51	22	3.70878	-7.90891	0
GO:0007059_chromosome_segregation	CENPF	51	22	3.70878	-7.90891	0
GO:0007059_chromosome_segregation	CHMP1A	51	22	3.70878	-7.90891	0
GO:0007059_chromosome_segregation	CENPE	51	22	3.70878	-7.90891	0
GO:0007059_chromosome_segregation	POLS	51	22	3.70878	-7.90891	0
GO:0007059_chromosome_segregation	SMC3	51	22	3.70878	-7.90891	0
GO:0007059_chromosome_segregation	NUSAP1	51	22	3.70878	-7.90891	0
GO:0007059_chromosome_segregation	NCAPH	51	22	3.70878	-7.90891	0
GO:0007059_chromosome_segregation	SMC2	51	22	3.70878	-7.90891	0
GO:0007059_chromosome_segregation	ESPL1	51	22	3.70878	-7.90891	0
GO:0007059_chromosome_segregation	NCAPD2	51	22	3.70878	-7.90891	0
GO:0007059_chromosome_segregation	DLGAP5	51	22	3.70878	-7.90891	0
GO:0007059_chromosome_segregation	INCENP	51	22	3.70878	-7.90891	0
GO:0007059_chromosome_segregation	REC8	51	22	3.70878	-7.90891	0
GO:0007059_chromosome_segregation	ARL8A	51	22	3.70878	-7.90891	0
GO:0007059_chromosome_segregation	HJURP	51	22	3.70878	-7.90891	0
GO:0007059_chromosome_segregation	PMF1	51	22	3.70878	-7.90891	0
GO:0007059_chromosome_segregation	TOP2A	51	22	3.70878	-7.90891	0
GO:0007059_chromosome_segregation	KIFC1	51	22	3.70878	-7.90891	0
GO:0000279_M_phase	SMC4	170	43	2.17469	-6.3396	0
GO:0000279_M_phase	NCAPG	170	43	2.17469	-6.3396	0
GO:0000279_M_phase	SPAG5	170	43	2.17469	-6.3396	0
GO:0000279_M_phase	PRC1	170	43	2.17469	-6.3396	0
GO:0000279_M_phase	TOP3A	170	43	2.17469	-6.3396	0
GO:0000279_M_phase	CKS2	170	43	2.17469	-6.3396	0
GO:0000279_M_phase	CENPE	170	43	2.17469	-6.3396	0
GO:0000279_M_phase	CHMP1A	170	43	2.17469	-6.3396	0
GO:0000279_M_phase	POLS	170	43	2.17469	-6.3396	0
GO:0000279_M_phase	SMC3	170	43	2.17469	-6.3396	0
GO:0000279_M_phase	UNC84B	170	43	2.17469	-6.3396	0
GO:0000279_M_phase	ESPL1	170	43	2.17469	-6.3396	0
GO:0000279_M_phase	SMC2	170	43	2.17469	-6.3396	0
GO:0000279_M_phase	KIF15	170	43	2.17469	-6.3396	0
GO:0000279_M_phase	CIT	170	43	2.17469	-6.3396	0
GO:0000279_M_phase	NCAPD2	170	43	2.17469	-6.3396	0
GO:0000279_M_phase	DLGAP5	170	43	2.17469	-6.3396	0
GO:0000279_M_phase	TPR	170	43	2.17469	-6.3396	0
GO:0000279_M_phase	DCTN3	170	43	2.17469	-6.3396	0
GO:0000279_M_phase	AURKA	170	43	2.17469	-6.3396	0
GO:0000279_M_phase	PBK	170	43	2.17469	-6.3396	0
GO:0000279_M_phase	KIFC1	170	43	2.17469	-6.3396	0
GO:0000279_M_phase	BIRC5	170	43	2.17469	-6.3396	0
GO:0000279_M_phase	KIF2C	170	43	2.17469	-6.3396	0
GO:0000279_M_phase	NEK3	170	43	2.17469	-6.3396	0
GO:0000279_M_phase	MAD2L2	170	43	2.17469	-6.3396	0
GO:0000279_M_phase	CENPF	170	43	2.17469	-6.3396	0
GO:0000279_M_phase	PBRM1	170	43	2.17469	-6.3396	0
GO:0000279_M_phase	MPHOSPH9	170	43	2.17469	-6.3396	0
GO:0000279_M_phase	KIF11	170	43	2.17469	-6.3396	0
GO:0000279_M_phase	NEK2	170	43	2.17469	-6.3396	0
GO:0000279_M_phase	NCAPH	170	43	2.17469	-6.3396	0
GO:0000279_M_phase	NUSAP1	170	43	2.17469	-6.3396	0
GO:0000279_M_phase	REC8	170	43	2.17469	-6.3396	0
GO:0000279_M_phase	BUB1B	170	43	2.17469	-6.3396	0
GO:0000279_M_phase	UBE2C	170	43	2.17469	-6.3396	0
GO:0000279_M_phase	KIF23	170	43	2.17469	-6.3396	0
GO:0000279_M_phase	STMN1	170	43	2.17469	-6.3396	0
GO:0000279_M_phase	KPNA2	170	43	2.17469	-6.3396	0
GO:0000279_M_phase	SYCP1	170	43	2.17469	-6.3396	0
GO:0000279_M_phase	RB1	170	43	2.17469	-6.3396	0
GO:0000279_M_phase	TARDBP	170	43	2.17469	-6.3396	0
GO:0000279_M_phase	CEP63	170	43	2.17469	-6.3396	0
GO:0000819_sister_chromatid_segregation	SMC4	28	12	3.6847	-4.53247	0.0025
GO:0000819_sister_chromatid_segregation	NCAPG	28	12	3.6847	-4.53247	0.0025
GO:0000819_sister_chromatid_segregation	CENPE	28	12	3.6847	-4.53247	0.0025
GO:0000819_sister_chromatid_segregation	CHMP1A	28	12	3.6847	-4.53247	0.0025
GO:0000819_sister_chromatid_segregation	POLS	28	12	3.6847	-4.53247	0.0025
GO:0000819_sister_chromatid_segregation	NCAPH	28	12	3.6847	-4.53247	0.0025
GO:0000819_sister_chromatid_segregation	NUSAP1	28	12	3.6847	-4.53247	0.0025
GO:0000819_sister_chromatid_segregation	KIFC1	28	12	3.6847	-4.53247	0.0025
GO:0000819_sister_chromatid_segregation	ESPL1	28	12	3.6847	-4.53247	0.0025
GO:0000819_sister_chromatid_segregation	SMC2	28	12	3.6847	-4.53247	0.0025
GO:0000819_sister_chromatid_segregation	NCAPD2	28	12	3.6847	-4.53247	0.0025
GO:0000819_sister_chromatid_segregation	DLGAP5	28	12	3.6847	-4.53247	0.0025
GO:0000070_mitotic_sister_chromatid_segregation	SMC4	27	12	3.82117	-4.7273	0
GO:0000070_mitotic_sister_chromatid_segregation	NCAPG	27	12	3.82117	-4.7273	0
GO:0000070_mitotic_sister_chromatid_segregation	CENPE	27	12	3.82117	-4.7273	0
GO:0000070_mitotic_sister_chromatid_segregation	CHMP1A	27	12	3.82117	-4.7273	0
GO:0000070_mitotic_sister_chromatid_segregation	POLS	27	12	3.82117	-4.7273	0
GO:0000070_mitotic_sister_chromatid_segregation	NCAPH	27	12	3.82117	-4.7273	0
GO:0000070_mitotic_sister_chromatid_segregation	NUSAP1	27	12	3.82117	-4.7273	0
GO:0000070_mitotic_sister_chromatid_segregation	KIFC1	27	12	3.82117	-4.7273	0
GO:0000070_mitotic_sister_chromatid_segregation	ESPL1	27	12	3.82117	-4.7273	0
GO:0000070_mitotic_sister_chromatid_segregation	SMC2	27	12	3.82117	-4.7273	0
GO:0000070_mitotic_sister_chromatid_segregation	NCAPD2	27	12	3.82117	-4.7273	0
GO:0000070_mitotic_sister_chromatid_segregation	DLGAP5	27	12	3.82117	-4.7273	0
GO:0007049_cell_cycle	SMC4	444	76	1.47167	-3.56683	0.013636
GO:0007049_cell_cycle	USP22	444	76	1.47167	-3.56683	0.013636
GO:0007049_cell_cycle	NCAPG	444	76	1.47167	-3.56683	0.013636
GO:0007049_cell_cycle	SPAG5	444	76	1.47167	-3.56683	0.013636
GO:0007049_cell_cycle	HUS1	444	76	1.47167	-3.56683	0.013636
GO:0007049_cell_cycle	GTSE1	444	76	1.47167	-3.56683	0.013636
GO:0007049_cell_cycle	PRC1	444	76	1.47167	-3.56683	0.013636
GO:0007049_cell_cycle	TOP3A	444	76	1.47167	-3.56683	0.013636
GO:0007049_cell_cycle	CKS2	444	76	1.47167	-3.56683	0.013636
GO:0007049_cell_cycle	CHMP1A	444	76	1.47167	-3.56683	0.013636
GO:0007049_cell_cycle	CENPE	444	76	1.47167	-3.56683	0.013636
GO:0007049_cell_cycle	SMC3	444	76	1.47167	-3.56683	0.013636
GO:0007049_cell_cycle	GAS7	444	76	1.47167	-3.56683	0.013636
GO:0007049_cell_cycle	SMC2	444	76	1.47167	-3.56683	0.013636
GO:0007049_cell_cycle	ESPL1	444	76	1.47167	-3.56683	0.013636
GO:0007049_cell_cycle	NCAPD2	444	76	1.47167	-3.56683	0.013636
GO:0007049_cell_cycle	TPR	444	76	1.47167	-3.56683	0.013636
GO:0007049_cell_cycle	SH3BP4	444	76	1.47167	-3.56683	0.013636
GO:0007049_cell_cycle	AURKA	444	76	1.47167	-3.56683	0.013636
GO:0007049_cell_cycle	TAF1	444	76	1.47167	-3.56683	0.013636
GO:0007049_cell_cycle	MEN1	444	76	1.47167	-3.56683	0.013636
GO:0007049_cell_cycle	KIFC1	444	76	1.47167	-3.56683	0.013636
GO:0007049_cell_cycle	USH1C	444	76	1.47167	-3.56683	0.013636
GO:0007049_cell_cycle	ETS1	444	76	1.47167	-3.56683	0.013636
GO:0007049_cell_cycle	CEP250	444	76	1.47167	-3.56683	0.013636
GO:0007049_cell_cycle	MAD2L2	444	76	1.47167	-3.56683	0.013636
GO:0007049_cell_cycle	PBRM1	444	76	1.47167	-3.56683	0.013636
GO:0007049_cell_cycle	MPHOSPH9	444	76	1.47167	-3.56683	0.013636
GO:0007049_cell_cycle	NUSAP1	444	76	1.47167	-3.56683	0.013636
GO:0007049_cell_cycle	NCAPH	444	76	1.47167	-3.56683	0.013636
GO:0007049_cell_cycle	TRIAP1	444	76	1.47167	-3.56683	0.013636
GO:0007049_cell_cycle	REC8	444	76	1.47167	-3.56683	0.013636
GO:0007049_cell_cycle	UHMK1	444	76	1.47167	-3.56683	0.013636
GO:0007049_cell_cycle	BUB1B	444	76	1.47167	-3.56683	0.013636
GO:0007049_cell_cycle	KIF23	444	76	1.47167	-3.56683	0.013636
GO:0007049_cell_cycle	KPNA2	444	76	1.47167	-3.56683	0.013636
GO:0007049_cell_cycle	SYCP1	444	76	1.47167	-3.56683	0.013636
GO:0007049_cell_cycle	HDAC6	444	76	1.47167	-3.56683	0.013636
GO:0007049_cell_cycle	DTYMK	444	76	1.47167	-3.56683	0.013636
GO:0007049_cell_cycle	JAG2	444	76	1.47167	-3.56683	0.013636
GO:0007049_cell_cycle	CEP110	444	76	1.47167	-3.56683	0.013636
GO:0007049_cell_cycle	BCL6	444	76	1.47167	-3.56683	0.013636
GO:0007049_cell_cycle	POLS	444	76	1.47167	-3.56683	0.013636
GO:0007049_cell_cycle	BRE	444	76	1.47167	-3.56683	0.013636
GO:0007049_cell_cycle	CIT	444	76	1.47167	-3.56683	0.013636
GO:0007049_cell_cycle	KIF15	444	76	1.47167	-3.56683	0.013636
GO:0007049_cell_cycle	UNC84B	444	76	1.47167	-3.56683	0.013636
GO:0007049_cell_cycle	DLGAP5	444	76	1.47167	-3.56683	0.013636
GO:0007049_cell_cycle	CCND2	444	76	1.47167	-3.56683	0.013636
GO:0007049_cell_cycle	POLA1	444	76	1.47167	-3.56683	0.013636
GO:0007049_cell_cycle	DCTN3	444	76	1.47167	-3.56683	0.013636
GO:0007049_cell_cycle	PBK	444	76	1.47167	-3.56683	0.013636
GO:0007049_cell_cycle	CDKN2D	444	76	1.47167	-3.56683	0.013636
GO:0007049_cell_cycle	BIRC5	444	76	1.47167	-3.56683	0.013636
GO:0007049_cell_cycle	KIF2C	444	76	1.47167	-3.56683	0.013636
GO:0007049_cell_cycle	GAS1	444	76	1.47167	-3.56683	0.013636
GO:0007049_cell_cycle	NEK3	444	76	1.47167	-3.56683	0.013636
GO:0007049_cell_cycle	ZNF655	444	76	1.47167	-3.56683	0.013636
GO:0007049_cell_cycle	KRT7	444	76	1.47167	-3.56683	0.013636
GO:0007049_cell_cycle	CENPF	444	76	1.47167	-3.56683	0.013636
GO:0007049_cell_cycle	CDT1	444	76	1.47167	-3.56683	0.013636
GO:0007049_cell_cycle	RINT1	444	76	1.47167	-3.56683	0.013636
GO:0007049_cell_cycle	E2F1	444	76	1.47167	-3.56683	0.013636
GO:0007049_cell_cycle	KHDRBS1	444	76	1.47167	-3.56683	0.013636
GO:0007049_cell_cycle	KIF11	444	76	1.47167	-3.56683	0.013636
GO:0007049_cell_cycle	NEK2	444	76	1.47167	-3.56683	0.013636
GO:0007049_cell_cycle	NDE1	444	76	1.47167	-3.56683	0.013636
GO:0007049_cell_cycle	PSRC1	444	76	1.47167	-3.56683	0.013636
GO:0007049_cell_cycle	UBE2C	444	76	1.47167	-3.56683	0.013636
GO:0007049_cell_cycle	BARD1	444	76	1.47167	-3.56683	0.013636
GO:0007049_cell_cycle	STMN1	444	76	1.47167	-3.56683	0.013636
GO:0007049_cell_cycle	RB1	444	76	1.47167	-3.56683	0.013636
GO:0007049_cell_cycle	TARDBP	444	76	1.47167	-3.56683	0.013636
GO:0007049_cell_cycle	TPD52L1	444	76	1.47167	-3.56683	0.013636
GO:0007049_cell_cycle	APBB1	444	76	1.47167	-3.56683	0.013636
GO:0007049_cell_cycle	CEP63	444	76	1.47167	-3.56683	0.013636
GO:0000278_mitotic_cell_cycle	SMC4	239	54	1.94256	-6.08016	0
GO:0000278_mitotic_cell_cycle	USP22	239	54	1.94256	-6.08016	0
GO:0000278_mitotic_cell_cycle	NCAPG	239	54	1.94256	-6.08016	0
GO:0000278_mitotic_cell_cycle	GTSE1	239	54	1.94256	-6.08016	0
GO:0000278_mitotic_cell_cycle	PRC1	239	54	1.94256	-6.08016	0
GO:0000278_mitotic_cell_cycle	CHMP1A	239	54	1.94256	-6.08016	0
GO:0000278_mitotic_cell_cycle	CENPE	239	54	1.94256	-6.08016	0
GO:0000278_mitotic_cell_cycle	SMC3	239	54	1.94256	-6.08016	0
GO:0000278_mitotic_cell_cycle	SMC2	239	54	1.94256	-6.08016	0
GO:0000278_mitotic_cell_cycle	ESPL1	239	54	1.94256	-6.08016	0
GO:0000278_mitotic_cell_cycle	NCAPD2	239	54	1.94256	-6.08016	0
GO:0000278_mitotic_cell_cycle	TPR	239	54	1.94256	-6.08016	0
GO:0000278_mitotic_cell_cycle	AURKA	239	54	1.94256	-6.08016	0
GO:0000278_mitotic_cell_cycle	TAF1	239	54	1.94256	-6.08016	0
GO:0000278_mitotic_cell_cycle	KIFC1	239	54	1.94256	-6.08016	0
GO:0000278_mitotic_cell_cycle	USH1C	239	54	1.94256	-6.08016	0
GO:0000278_mitotic_cell_cycle	CEP250	239	54	1.94256	-6.08016	0
GO:0000278_mitotic_cell_cycle	MAD2L2	239	54	1.94256	-6.08016	0
GO:0000278_mitotic_cell_cycle	PBRM1	239	54	1.94256	-6.08016	0
GO:0000278_mitotic_cell_cycle	MPHOSPH9	239	54	1.94256	-6.08016	0
GO:0000278_mitotic_cell_cycle	NUSAP1	239	54	1.94256	-6.08016	0
GO:0000278_mitotic_cell_cycle	NCAPH	239	54	1.94256	-6.08016	0
GO:0000278_mitotic_cell_cycle	TRIAP1	239	54	1.94256	-6.08016	0
GO:0000278_mitotic_cell_cycle	BUB1B	239	54	1.94256	-6.08016	0
GO:0000278_mitotic_cell_cycle	KIF23	239	54	1.94256	-6.08016	0
GO:0000278_mitotic_cell_cycle	KPNA2	239	54	1.94256	-6.08016	0
GO:0000278_mitotic_cell_cycle	BCL6	239	54	1.94256	-6.08016	0
GO:0000278_mitotic_cell_cycle	POLS	239	54	1.94256	-6.08016	0
GO:0000278_mitotic_cell_cycle	BRE	239	54	1.94256	-6.08016	0
GO:0000278_mitotic_cell_cycle	CIT	239	54	1.94256	-6.08016	0
GO:0000278_mitotic_cell_cycle	KIF15	239	54	1.94256	-6.08016	0
GO:0000278_mitotic_cell_cycle	UNC84B	239	54	1.94256	-6.08016	0
GO:0000278_mitotic_cell_cycle	DLGAP5	239	54	1.94256	-6.08016	0
GO:0000278_mitotic_cell_cycle	POLA1	239	54	1.94256	-6.08016	0
GO:0000278_mitotic_cell_cycle	DCTN3	239	54	1.94256	-6.08016	0
GO:0000278_mitotic_cell_cycle	PBK	239	54	1.94256	-6.08016	0
GO:0000278_mitotic_cell_cycle	CDKN2D	239	54	1.94256	-6.08016	0
GO:0000278_mitotic_cell_cycle	BIRC5	239	54	1.94256	-6.08016	0
GO:0000278_mitotic_cell_cycle	KIF2C	239	54	1.94256	-6.08016	0
GO:0000278_mitotic_cell_cycle	GAS1	239	54	1.94256	-6.08016	0
GO:0000278_mitotic_cell_cycle	NEK3	239	54	1.94256	-6.08016	0
GO:0000278_mitotic_cell_cycle	ZNF655	239	54	1.94256	-6.08016	0
GO:0000278_mitotic_cell_cycle	CENPF	239	54	1.94256	-6.08016	0
GO:0000278_mitotic_cell_cycle	RINT1	239	54	1.94256	-6.08016	0
GO:0000278_mitotic_cell_cycle	E2F1	239	54	1.94256	-6.08016	0
GO:0000278_mitotic_cell_cycle	KHDRBS1	239	54	1.94256	-6.08016	0
GO:0000278_mitotic_cell_cycle	KIF11	239	54	1.94256	-6.08016	0
GO:0000278_mitotic_cell_cycle	NEK2	239	54	1.94256	-6.08016	0
GO:0000278_mitotic_cell_cycle	UBE2C	239	54	1.94256	-6.08016	0
GO:0000278_mitotic_cell_cycle	STMN1	239	54	1.94256	-6.08016	0
GO:0000278_mitotic_cell_cycle	RB1	239	54	1.94256	-6.08016	0
GO:0000278_mitotic_cell_cycle	TARDBP	239	54	1.94256	-6.08016	0
GO:0000278_mitotic_cell_cycle	TPD52L1	239	54	1.94256	-6.08016	0
GO:0000278_mitotic_cell_cycle	APBB1	239	54	1.94256	-6.08016	0
GO:0022402_cell_cycle_process	SMC4	316	62	1.68688	-4.73394	0
GO:0022402_cell_cycle_process	NCAPG	316	62	1.68688	-4.73394	0
GO:0022402_cell_cycle_process	GTSE1	316	62	1.68688	-4.73394	0
GO:0022402_cell_cycle_process	SPAG5	316	62	1.68688	-4.73394	0
GO:0022402_cell_cycle_process	PRC1	316	62	1.68688	-4.73394	0
GO:0022402_cell_cycle_process	TOP3A	316	62	1.68688	-4.73394	0
GO:0022402_cell_cycle_process	CKS2	316	62	1.68688	-4.73394	0
GO:0022402_cell_cycle_process	CENPE	316	62	1.68688	-4.73394	0
GO:0022402_cell_cycle_process	CHMP1A	316	62	1.68688	-4.73394	0
GO:0022402_cell_cycle_process	SMC3	316	62	1.68688	-4.73394	0
GO:0022402_cell_cycle_process	GAS7	316	62	1.68688	-4.73394	0
GO:0022402_cell_cycle_process	ESPL1	316	62	1.68688	-4.73394	0
GO:0022402_cell_cycle_process	SMC2	316	62	1.68688	-4.73394	0
GO:0022402_cell_cycle_process	NCAPD2	316	62	1.68688	-4.73394	0
GO:0022402_cell_cycle_process	TPR	316	62	1.68688	-4.73394	0
GO:0022402_cell_cycle_process	AURKA	316	62	1.68688	-4.73394	0
GO:0022402_cell_cycle_process	TAF1	316	62	1.68688	-4.73394	0
GO:0022402_cell_cycle_process	KIFC1	316	62	1.68688	-4.73394	0
GO:0022402_cell_cycle_process	USH1C	316	62	1.68688	-4.73394	0
GO:0022402_cell_cycle_process	MAD2L2	316	62	1.68688	-4.73394	0
GO:0022402_cell_cycle_process	CEP250	316	62	1.68688	-4.73394	0
GO:0022402_cell_cycle_process	PBRM1	316	62	1.68688	-4.73394	0
GO:0022402_cell_cycle_process	MPHOSPH9	316	62	1.68688	-4.73394	0
GO:0022402_cell_cycle_process	NCAPH	316	62	1.68688	-4.73394	0
GO:0022402_cell_cycle_process	NUSAP1	316	62	1.68688	-4.73394	0
GO:0022402_cell_cycle_process	BUB1B	316	62	1.68688	-4.73394	0
GO:0022402_cell_cycle_process	UHMK1	316	62	1.68688	-4.73394	0
GO:0022402_cell_cycle_process	REC8	316	62	1.68688	-4.73394	0
GO:0022402_cell_cycle_process	KIF23	316	62	1.68688	-4.73394	0
GO:0022402_cell_cycle_process	KPNA2	316	62	1.68688	-4.73394	0
GO:0022402_cell_cycle_process	SYCP1	316	62	1.68688	-4.73394	0
GO:0022402_cell_cycle_process	CEP110	316	62	1.68688	-4.73394	0
GO:0022402_cell_cycle_process	BCL6	316	62	1.68688	-4.73394	0
GO:0022402_cell_cycle_process	POLS	316	62	1.68688	-4.73394	0
GO:0022402_cell_cycle_process	UNC84B	316	62	1.68688	-4.73394	0
GO:0022402_cell_cycle_process	KIF15	316	62	1.68688	-4.73394	0
GO:0022402_cell_cycle_process	CIT	316	62	1.68688	-4.73394	0
GO:0022402_cell_cycle_process	DLGAP5	316	62	1.68688	-4.73394	0
GO:0022402_cell_cycle_process	POLA1	316	62	1.68688	-4.73394	0
GO:0022402_cell_cycle_process	DCTN3	316	62	1.68688	-4.73394	0
GO:0022402_cell_cycle_process	CDKN2D	316	62	1.68688	-4.73394	0
GO:0022402_cell_cycle_process	PBK	316	62	1.68688	-4.73394	0
GO:0022402_cell_cycle_process	BIRC5	316	62	1.68688	-4.73394	0
GO:0022402_cell_cycle_process	KIF2C	316	62	1.68688	-4.73394	0
GO:0022402_cell_cycle_process	GAS1	316	62	1.68688	-4.73394	0
GO:0022402_cell_cycle_process	ZNF655	316	62	1.68688	-4.73394	0
GO:0022402_cell_cycle_process	NEK3	316	62	1.68688	-4.73394	0
GO:0022402_cell_cycle_process	KRT7	316	62	1.68688	-4.73394	0
GO:0022402_cell_cycle_process	CENPF	316	62	1.68688	-4.73394	0
GO:0022402_cell_cycle_process	E2F1	316	62	1.68688	-4.73394	0
GO:0022402_cell_cycle_process	KHDRBS1	316	62	1.68688	-4.73394	0
GO:0022402_cell_cycle_process	KIF11	316	62	1.68688	-4.73394	0
GO:0022402_cell_cycle_process	NEK2	316	62	1.68688	-4.73394	0
GO:0022402_cell_cycle_process	NDE1	316	62	1.68688	-4.73394	0
GO:0022402_cell_cycle_process	UBE2C	316	62	1.68688	-4.73394	0
GO:0022402_cell_cycle_process	BARD1	316	62	1.68688	-4.73394	0
GO:0022402_cell_cycle_process	STMN1	316	62	1.68688	-4.73394	0
GO:0022402_cell_cycle_process	RB1	316	62	1.68688	-4.73394	0
GO:0022402_cell_cycle_process	TARDBP	316	62	1.68688	-4.73394	0
GO:0022402_cell_cycle_process	APBB1	316	62	1.68688	-4.73394	0
GO:0022402_cell_cycle_process	TPD52L1	316	62	1.68688	-4.73394	0
GO:0022402_cell_cycle_process	CEP63	316	62	1.68688	-4.73394	0
GO:0022403_cell_cycle_phase	SMC4	245	56	1.96517	-6.45983	0
GO:0022403_cell_cycle_phase	NCAPG	245	56	1.96517	-6.45983	0
GO:0022403_cell_cycle_phase	SPAG5	245	56	1.96517	-6.45983	0
GO:0022403_cell_cycle_phase	GTSE1	245	56	1.96517	-6.45983	0
GO:0022403_cell_cycle_phase	PRC1	245	56	1.96517	-6.45983	0
GO:0022403_cell_cycle_phase	CHMP1A	245	56	1.96517	-6.45983	0
GO:0022403_cell_cycle_phase	CENPE	245	56	1.96517	-6.45983	0
GO:0022403_cell_cycle_phase	CKS2	245	56	1.96517	-6.45983	0
GO:0022403_cell_cycle_phase	TOP3A	245	56	1.96517	-6.45983	0
GO:0022403_cell_cycle_phase	SMC3	245	56	1.96517	-6.45983	0
GO:0022403_cell_cycle_phase	SMC2	245	56	1.96517	-6.45983	0
GO:0022403_cell_cycle_phase	ESPL1	245	56	1.96517	-6.45983	0
GO:0022403_cell_cycle_phase	NCAPD2	245	56	1.96517	-6.45983	0
GO:0022403_cell_cycle_phase	TPR	245	56	1.96517	-6.45983	0
GO:0022403_cell_cycle_phase	AURKA	245	56	1.96517	-6.45983	0
GO:0022403_cell_cycle_phase	TAF1	245	56	1.96517	-6.45983	0
GO:0022403_cell_cycle_phase	KIFC1	245	56	1.96517	-6.45983	0
GO:0022403_cell_cycle_phase	USH1C	245	56	1.96517	-6.45983	0
GO:0022403_cell_cycle_phase	MAD2L2	245	56	1.96517	-6.45983	0
GO:0022403_cell_cycle_phase	PBRM1	245	56	1.96517	-6.45983	0
GO:0022403_cell_cycle_phase	MPHOSPH9	245	56	1.96517	-6.45983	0
GO:0022403_cell_cycle_phase	NUSAP1	245	56	1.96517	-6.45983	0
GO:0022403_cell_cycle_phase	NCAPH	245	56	1.96517	-6.45983	0
GO:0022403_cell_cycle_phase	BUB1B	245	56	1.96517	-6.45983	0
GO:0022403_cell_cycle_phase	REC8	245	56	1.96517	-6.45983	0
GO:0022403_cell_cycle_phase	KIF23	245	56	1.96517	-6.45983	0
GO:0022403_cell_cycle_phase	KPNA2	245	56	1.96517	-6.45983	0
GO:0022403_cell_cycle_phase	SYCP1	245	56	1.96517	-6.45983	0
GO:0022403_cell_cycle_phase	BCL6	245	56	1.96517	-6.45983	0
GO:0022403_cell_cycle_phase	POLS	245	56	1.96517	-6.45983	0
GO:0022403_cell_cycle_phase	CIT	245	56	1.96517	-6.45983	0
GO:0022403_cell_cycle_phase	KIF15	245	56	1.96517	-6.45983	0
GO:0022403_cell_cycle_phase	UNC84B	245	56	1.96517	-6.45983	0
GO:0022403_cell_cycle_phase	DLGAP5	245	56	1.96517	-6.45983	0
GO:0022403_cell_cycle_phase	POLA1	245	56	1.96517	-6.45983	0
GO:0022403_cell_cycle_phase	DCTN3	245	56	1.96517	-6.45983	0
GO:0022403_cell_cycle_phase	CDKN2D	245	56	1.96517	-6.45983	0
GO:0022403_cell_cycle_phase	PBK	245	56	1.96517	-6.45983	0
GO:0022403_cell_cycle_phase	BIRC5	245	56	1.96517	-6.45983	0
GO:0022403_cell_cycle_phase	KIF2C	245	56	1.96517	-6.45983	0
GO:0022403_cell_cycle_phase	GAS1	245	56	1.96517	-6.45983	0
GO:0022403_cell_cycle_phase	NEK3	245	56	1.96517	-6.45983	0
GO:0022403_cell_cycle_phase	ZNF655	245	56	1.96517	-6.45983	0
GO:0022403_cell_cycle_phase	KRT7	245	56	1.96517	-6.45983	0
GO:0022403_cell_cycle_phase	CENPF	245	56	1.96517	-6.45983	0
GO:0022403_cell_cycle_phase	E2F1	245	56	1.96517	-6.45983	0
GO:0022403_cell_cycle_phase	KHDRBS1	245	56	1.96517	-6.45983	0
GO:0022403_cell_cycle_phase	KIF11	245	56	1.96517	-6.45983	0
GO:0022403_cell_cycle_phase	NEK2	245	56	1.96517	-6.45983	0
GO:0022403_cell_cycle_phase	UBE2C	245	56	1.96517	-6.45983	0
GO:0022403_cell_cycle_phase	STMN1	245	56	1.96517	-6.45983	0
GO:0022403_cell_cycle_phase	RB1	245	56	1.96517	-6.45983	0
GO:0022403_cell_cycle_phase	TARDBP	245	56	1.96517	-6.45983	0
GO:0022403_cell_cycle_phase	TPD52L1	245	56	1.96517	-6.45983	0
GO:0022403_cell_cycle_phase	APBB1	245	56	1.96517	-6.45983	0
GO:0022403_cell_cycle_phase	CEP63	245	56	1.96517	-6.45983	0
GO:0051716_cellular_response_to_stimulus	PCSK9	432	50	0.995096	-0.268477	1.01387
GO:0051716_cellular_response_to_stimulus	HUS1	432	50	0.995096	-0.268477	1.01387
GO:0051716_cellular_response_to_stimulus	GTSE1	432	50	0.995096	-0.268477	1.01387
GO:0051716_cellular_response_to_stimulus	CHMP1A	432	50	0.995096	-0.268477	1.01387
GO:0051716_cellular_response_to_stimulus	MDFIC	432	50	0.995096	-0.268477	1.01387
GO:0051716_cellular_response_to_stimulus	LYST	432	50	0.995096	-0.268477	1.01387
GO:0051716_cellular_response_to_stimulus	TNFRSF19	432	50	0.995096	-0.268477	1.01387
GO:0051716_cellular_response_to_stimulus	RECQL	432	50	0.995096	-0.268477	1.01387
GO:0051716_cellular_response_to_stimulus	FANCC	432	50	0.995096	-0.268477	1.01387
GO:0051716_cellular_response_to_stimulus	MEN1	432	50	0.995096	-0.268477	1.01387
GO:0051716_cellular_response_to_stimulus	TOP2A	432	50	0.995096	-0.268477	1.01387
GO:0051716_cellular_response_to_stimulus	RHOQ	432	50	0.995096	-0.268477	1.01387
GO:0051716_cellular_response_to_stimulus	PRKCZ	432	50	0.995096	-0.268477	1.01387
GO:0051716_cellular_response_to_stimulus	TYMS	432	50	0.995096	-0.268477	1.01387
GO:0051716_cellular_response_to_stimulus	VDR	432	50	0.995096	-0.268477	1.01387
GO:0051716_cellular_response_to_stimulus	TRIAP1	432	50	0.995096	-0.268477	1.01387
GO:0051716_cellular_response_to_stimulus	SORBS1	432	50	0.995096	-0.268477	1.01387
GO:0051716_cellular_response_to_stimulus	AXIN1	432	50	0.995096	-0.268477	1.01387
GO:0051716_cellular_response_to_stimulus	SETX	432	50	0.995096	-0.268477	1.01387
GO:0051716_cellular_response_to_stimulus	CAV1	432	50	0.995096	-0.268477	1.01387
GO:0051716_cellular_response_to_stimulus	ATRX	432	50	0.995096	-0.268477	1.01387
GO:0051716_cellular_response_to_stimulus	CKLF	432	50	0.995096	-0.268477	1.01387
GO:0051716_cellular_response_to_stimulus	ATG9B	432	50	0.995096	-0.268477	1.01387
GO:0051716_cellular_response_to_stimulus	ENPP1	432	50	0.995096	-0.268477	1.01387
GO:0051716_cellular_response_to_stimulus	SH2D3A	432	50	0.995096	-0.268477	1.01387
GO:0051716_cellular_response_to_stimulus	CX3CL1	432	50	0.995096	-0.268477	1.01387
GO:0051716_cellular_response_to_stimulus	POLS	432	50	0.995096	-0.268477	1.01387
GO:0051716_cellular_response_to_stimulus	BRE	432	50	0.995096	-0.268477	1.01387
GO:0051716_cellular_response_to_stimulus	EXO1	432	50	0.995096	-0.268477	1.01387
GO:0051716_cellular_response_to_stimulus	CXCL3	432	50	0.995096	-0.268477	1.01387
GO:0051716_cellular_response_to_stimulus	HIPK2	432	50	0.995096	-0.268477	1.01387
GO:0051716_cellular_response_to_stimulus	POLA1	432	50	0.995096	-0.268477	1.01387
GO:0051716_cellular_response_to_stimulus	CDKN2D	432	50	0.995096	-0.268477	1.01387
GO:0051716_cellular_response_to_stimulus	HNF4A	432	50	0.995096	-0.268477	1.01387
GO:0051716_cellular_response_to_stimulus	CSNK1D	432	50	0.995096	-0.268477	1.01387
GO:0051716_cellular_response_to_stimulus	PRKRA	432	50	0.995096	-0.268477	1.01387
GO:0051716_cellular_response_to_stimulus	DUSP10	432	50	0.995096	-0.268477	1.01387
GO:0051716_cellular_response_to_stimulus	ERCC1	432	50	0.995096	-0.268477	1.01387
GO:0051716_cellular_response_to_stimulus	RINT1	432	50	0.995096	-0.268477	1.01387
GO:0051716_cellular_response_to_stimulus	PRKCG	432	50	0.995096	-0.268477	1.01387
GO:0051716_cellular_response_to_stimulus	EDNRB	432	50	0.995096	-0.268477	1.01387
GO:0051716_cellular_response_to_stimulus	GADD45G	432	50	0.995096	-0.268477	1.01387
GO:0051716_cellular_response_to_stimulus	PRDX5	432	50	0.995096	-0.268477	1.01387
GO:0051716_cellular_response_to_stimulus	PARP1	432	50	0.995096	-0.268477	1.01387
GO:0051716_cellular_response_to_stimulus	SFN	432	50	0.995096	-0.268477	1.01387
GO:0051716_cellular_response_to_stimulus	FOS	432	50	0.995096	-0.268477	1.01387
GO:0051716_cellular_response_to_stimulus	AIDA	432	50	0.995096	-0.268477	1.01387
GO:0051716_cellular_response_to_stimulus	GRB10	432	50	0.995096	-0.268477	1.01387
GO:0051716_cellular_response_to_stimulus	IFI16	432	50	0.995096	-0.268477	1.01387
GO:0051716_cellular_response_to_stimulus	CEP63	432	50	0.995096	-0.268477	1.01387
GO:0033554_cellular_response_to_stress	PCSK9	325	36	0.952353	-0.186201	1.01727
GO:0033554_cellular_response_to_stress	SH2D3A	325	36	0.952353	-0.186201	1.01727
GO:0033554_cellular_response_to_stress	GTSE1	325	36	0.952353	-0.186201	1.01727
GO:0033554_cellular_response_to_stress	HUS1	325	36	0.952353	-0.186201	1.01727
GO:0033554_cellular_response_to_stress	MDFIC	325	36	0.952353	-0.186201	1.01727
GO:0033554_cellular_response_to_stress	BRE	325	36	0.952353	-0.186201	1.01727
GO:0033554_cellular_response_to_stress	POLS	325	36	0.952353	-0.186201	1.01727
GO:0033554_cellular_response_to_stress	EXO1	325	36	0.952353	-0.186201	1.01727
GO:0033554_cellular_response_to_stress	HIPK2	325	36	0.952353	-0.186201	1.01727
GO:0033554_cellular_response_to_stress	POLA1	325	36	0.952353	-0.186201	1.01727
GO:0033554_cellular_response_to_stress	TNFRSF19	325	36	0.952353	-0.186201	1.01727
GO:0033554_cellular_response_to_stress	RECQL	325	36	0.952353	-0.186201	1.01727
GO:0033554_cellular_response_to_stress	CDKN2D	325	36	0.952353	-0.186201	1.01727
GO:0033554_cellular_response_to_stress	FANCC	325	36	0.952353	-0.186201	1.01727
GO:0033554_cellular_response_to_stress	MEN1	325	36	0.952353	-0.186201	1.01727
GO:0033554_cellular_response_to_stress	TOP2A	325	36	0.952353	-0.186201	1.01727
GO:0033554_cellular_response_to_stress	CSNK1D	325	36	0.952353	-0.186201	1.01727
GO:0033554_cellular_response_to_stress	TYMS	325	36	0.952353	-0.186201	1.01727
GO:0033554_cellular_response_to_stress	DUSP10	325	36	0.952353	-0.186201	1.01727
GO:0033554_cellular_response_to_stress	RINT1	325	36	0.952353	-0.186201	1.01727
GO:0033554_cellular_response_to_stress	ERCC1	325	36	0.952353	-0.186201	1.01727
GO:0033554_cellular_response_to_stress	PRKCG	325	36	0.952353	-0.186201	1.01727
GO:0033554_cellular_response_to_stress	TRIAP1	325	36	0.952353	-0.186201	1.01727
GO:0033554_cellular_response_to_stress	AXIN1	325	36	0.952353	-0.186201	1.01727
GO:0033554_cellular_response_to_stress	SETX	325	36	0.952353	-0.186201	1.01727
GO:0033554_cellular_response_to_stress	GADD45G	325	36	0.952353	-0.186201	1.01727
GO:0033554_cellular_response_to_stress	PRDX5	325	36	0.952353	-0.186201	1.01727
GO:0033554_cellular_response_to_stress	CAV1	325	36	0.952353	-0.186201	1.01727
GO:0033554_cellular_response_to_stress	ATRX	325	36	0.952353	-0.186201	1.01727
GO:0033554_cellular_response_to_stress	PARP1	325	36	0.952353	-0.186201	1.01727
GO:0033554_cellular_response_to_stress	ATG9B	325	36	0.952353	-0.186201	1.01727
GO:0033554_cellular_response_to_stress	SFN	325	36	0.952353	-0.186201	1.01727
GO:0033554_cellular_response_to_stress	FOS	325	36	0.952353	-0.186201	1.01727
GO:0033554_cellular_response_to_stress	AIDA	325	36	0.952353	-0.186201	1.01727
GO:0033554_cellular_response_to_stress	IFI16	325	36	0.952353	-0.186201	1.01727
GO:0033554_cellular_response_to_stress	CEP63	325	36	0.952353	-0.186201	1.01727
GO:0006323_DNA_packaging	SMC4	64	11	1.47772	-0.926017	0.846096
GO:0006323_DNA_packaging	NCAPG	64	11	1.47772	-0.926017	0.846096
GO:0006323_DNA_packaging	HJURP	64	11	1.47772	-0.926017	0.846096
GO:0006323_DNA_packaging	CHMP1A	64	11	1.47772	-0.926017	0.846096
GO:0006323_DNA_packaging	POLS	64	11	1.47772	-0.926017	0.846096
GO:0006323_DNA_packaging	NCAPH	64	11	1.47772	-0.926017	0.846096
GO:0006323_DNA_packaging	NUSAP1	64	11	1.47772	-0.926017	0.846096
GO:0006323_DNA_packaging	CHAF1A	64	11	1.47772	-0.926017	0.846096
GO:0006323_DNA_packaging	TOP2A	64	11	1.47772	-0.926017	0.846096
GO:0006323_DNA_packaging	SMC2	64	11	1.47772	-0.926017	0.846096
GO:0006323_DNA_packaging	NCAPD2	64	11	1.47772	-0.926017	0.846096
GO:0008380_RNA_splicing	SFRS4	127	15	1.01547	-0.287071	1.0325
GO:0008380_RNA_splicing	ESRP1	127	15	1.01547	-0.287071	1.0325
GO:0008380_RNA_splicing	SFPQ	127	15	1.01547	-0.287071	1.0325
GO:0008380_RNA_splicing	NONO	127	15	1.01547	-0.287071	1.0325
GO:0008380_RNA_splicing	SFRS6	127	15	1.01547	-0.287071	1.0325
GO:0008380_RNA_splicing	RPS26	127	15	1.01547	-0.287071	1.0325
GO:0008380_RNA_splicing	ESRP2	127	15	1.01547	-0.287071	1.0325
GO:0008380_RNA_splicing	RSRC1	127	15	1.01547	-0.287071	1.0325
GO:0008380_RNA_splicing	SRPK2	127	15	1.01547	-0.287071	1.0325
GO:0008380_RNA_splicing	SNRNP70	127	15	1.01547	-0.287071	1.0325
GO:0008380_RNA_splicing	PRPF3	127	15	1.01547	-0.287071	1.0325
GO:0008380_RNA_splicing	TSEN54	127	15	1.01547	-0.287071	1.0325
GO:0008380_RNA_splicing	TRA2B	127	15	1.01547	-0.287071	1.0325
GO:0008380_RNA_splicing	LSM8	127	15	1.01547	-0.287071	1.0325
GO:0008380_RNA_splicing	RBM5	127	15	1.01547	-0.287071	1.0325
GO:0006396_RNA_processing	ESRP1	251	28	0.959098	-0.204468	1.01659
GO:0006396_RNA_processing	SFRS4	251	28	0.959098	-0.204468	1.01659
GO:0006396_RNA_processing	PABPC1	251	28	0.959098	-0.204468	1.01659
GO:0006396_RNA_processing	SFPQ	251	28	0.959098	-0.204468	1.01659
GO:0006396_RNA_processing	NONO	251	28	0.959098	-0.204468	1.01659
GO:0006396_RNA_processing	RPS26	251	28	0.959098	-0.204468	1.01659
GO:0006396_RNA_processing	PABPC4	251	28	0.959098	-0.204468	1.01659
GO:0006396_RNA_processing	ESRP2	251	28	0.959098	-0.204468	1.01659
GO:0006396_RNA_processing	INTS5	251	28	0.959098	-0.204468	1.01659
GO:0006396_RNA_processing	SNRNP70	251	28	0.959098	-0.204468	1.01659
GO:0006396_RNA_processing	INTS8	251	28	0.959098	-0.204468	1.01659
GO:0006396_RNA_processing	PRPF3	251	28	0.959098	-0.204468	1.01659
GO:0006396_RNA_processing	ZC3H3	251	28	0.959098	-0.204468	1.01659
GO:0006396_RNA_processing	LSM8	251	28	0.959098	-0.204468	1.01659
GO:0006396_RNA_processing	PRKRA	251	28	0.959098	-0.204468	1.01659
GO:0006396_RNA_processing	CPSF1	251	28	0.959098	-0.204468	1.01659
GO:0006396_RNA_processing	BICD1	251	28	0.959098	-0.204468	1.01659
GO:0006396_RNA_processing	KHDRBS1	251	28	0.959098	-0.204468	1.01659
GO:0006396_RNA_processing	SFRS6	251	28	0.959098	-0.204468	1.01659
GO:0006396_RNA_processing	RBM3	251	28	0.959098	-0.204468	1.01659
GO:0006396_RNA_processing	SETX	251	28	0.959098	-0.204468	1.01659
GO:0006396_RNA_processing	SRPK2	251	28	0.959098	-0.204468	1.01659
GO:0006396_RNA_processing	RSRC1	251	28	0.959098	-0.204468	1.01659
GO:0006396_RNA_processing	BARD1	251	28	0.959098	-0.204468	1.01659
GO:0006396_RNA_processing	TSEN54	251	28	0.959098	-0.204468	1.01659
GO:0006396_RNA_processing	INTS7	251	28	0.959098	-0.204468	1.01659
GO:0006396_RNA_processing	TRA2B	251	28	0.959098	-0.204468	1.01659
GO:0006396_RNA_processing	RBM5	251	28	0.959098	-0.204468	1.01659
GO:0034621_cellular_macromolecular_complex_subunit_organization	FLNA	227	27	1.02262	-0.31722	1.0366
GO:0034621_cellular_macromolecular_complex_subunit_organization	CENPE	227	27	1.02262	-0.31722	1.0366
GO:0034621_cellular_macromolecular_complex_subunit_organization	VMA21	227	27	1.02262	-0.31722	1.0366
GO:0034621_cellular_macromolecular_complex_subunit_organization	CDC42EP2	227	27	1.02262	-0.31722	1.0366
GO:0034621_cellular_macromolecular_complex_subunit_organization	CHAF1A	227	27	1.02262	-0.31722	1.0366
GO:0034621_cellular_macromolecular_complex_subunit_organization	GSN	227	27	1.02262	-0.31722	1.0366
GO:0034621_cellular_macromolecular_complex_subunit_organization	FKBP1A	227	27	1.02262	-0.31722	1.0366
GO:0034621_cellular_macromolecular_complex_subunit_organization	TTF2	227	27	1.02262	-0.31722	1.0366
GO:0034621_cellular_macromolecular_complex_subunit_organization	CDC42EP5	227	27	1.02262	-0.31722	1.0366
GO:0034621_cellular_macromolecular_complex_subunit_organization	NDUFS4	227	27	1.02262	-0.31722	1.0366
GO:0034621_cellular_macromolecular_complex_subunit_organization	WIPF1	227	27	1.02262	-0.31722	1.0366
GO:0034621_cellular_macromolecular_complex_subunit_organization	ABI2	227	27	1.02262	-0.31722	1.0366
GO:0034621_cellular_macromolecular_complex_subunit_organization	TAF1	227	27	1.02262	-0.31722	1.0366
GO:0034621_cellular_macromolecular_complex_subunit_organization	TPPP	227	27	1.02262	-0.31722	1.0366
GO:0034621_cellular_macromolecular_complex_subunit_organization	CENPF	227	27	1.02262	-0.31722	1.0366
GO:0034621_cellular_macromolecular_complex_subunit_organization	HRSP12	227	27	1.02262	-0.31722	1.0366
GO:0034621_cellular_macromolecular_complex_subunit_organization	MTERF	227	27	1.02262	-0.31722	1.0366
GO:0034621_cellular_macromolecular_complex_subunit_organization	SFRS6	227	27	1.02262	-0.31722	1.0366
GO:0034621_cellular_macromolecular_complex_subunit_organization	SRPK2	227	27	1.02262	-0.31722	1.0366
GO:0034621_cellular_macromolecular_complex_subunit_organization	PSRC1	227	27	1.02262	-0.31722	1.0366
GO:0034621_cellular_macromolecular_complex_subunit_organization	HSP90AA1	227	27	1.02262	-0.31722	1.0366
GO:0034621_cellular_macromolecular_complex_subunit_organization	STMN1	227	27	1.02262	-0.31722	1.0366
GO:0034621_cellular_macromolecular_complex_subunit_organization	HJURP	227	27	1.02262	-0.31722	1.0366
GO:0034621_cellular_macromolecular_complex_subunit_organization	PTK2B	227	27	1.02262	-0.31722	1.0366
GO:0034621_cellular_macromolecular_complex_subunit_organization	CYBA	227	27	1.02262	-0.31722	1.0366
GO:0034621_cellular_macromolecular_complex_subunit_organization	RBM5	227	27	1.02262	-0.31722	1.0366
GO:0034621_cellular_macromolecular_complex_subunit_organization	NCK2	227	27	1.02262	-0.31722	1.0366
GO:0006260_DNA_replication	POT1	141	16	0.975617	-0.235078	1.0105
GO:0006260_DNA_replication	MCM7	141	16	0.975617	-0.235078	1.0105
GO:0006260_DNA_replication	KRT7	141	16	0.975617	-0.235078	1.0105
GO:0006260_DNA_replication	CDT1	141	16	0.975617	-0.235078	1.0105
GO:0006260_DNA_replication	DUT	141	16	0.975617	-0.235078	1.0105
GO:0006260_DNA_replication	PRKCG	141	16	0.975617	-0.235078	1.0105
GO:0006260_DNA_replication	CCDC88A	141	16	0.975617	-0.235078	1.0105
GO:0006260_DNA_replication	NT5M	141	16	0.975617	-0.235078	1.0105
GO:0006260_DNA_replication	POLA1	141	16	0.975617	-0.235078	1.0105
GO:0006260_DNA_replication	RRM2	141	16	0.975617	-0.235078	1.0105
GO:0006260_DNA_replication	CDKN2D	141	16	0.975617	-0.235078	1.0105
GO:0006260_DNA_replication	AREG	141	16	0.975617	-0.235078	1.0105
GO:0006260_DNA_replication	ACHE	141	16	0.975617	-0.235078	1.0105
GO:0006260_DNA_replication	TOP2A	141	16	0.975617	-0.235078	1.0105
GO:0006260_DNA_replication	TYMS	141	16	0.975617	-0.235078	1.0105
GO:0006260_DNA_replication	NF2	141	16	0.975617	-0.235078	1.0105
GO:0006974_response_to_DNA_damage_stimulus	BCL6	218	30	1.18316	-0.731121	0.924848
GO:0006974_response_to_DNA_damage_stimulus	HUS1	218	30	1.18316	-0.731121	0.924848
GO:0006974_response_to_DNA_damage_stimulus	GTSE1	218	30	1.18316	-0.731121	0.924848
GO:0006974_response_to_DNA_damage_stimulus	POLS	218	30	1.18316	-0.731121	0.924848
GO:0006974_response_to_DNA_damage_stimulus	BRE	218	30	1.18316	-0.731121	0.924848
GO:0006974_response_to_DNA_damage_stimulus	EXO1	218	30	1.18316	-0.731121	0.924848
GO:0006974_response_to_DNA_damage_stimulus	TOPORS	218	30	1.18316	-0.731121	0.924848
GO:0006974_response_to_DNA_damage_stimulus	HIPK2	218	30	1.18316	-0.731121	0.924848
GO:0006974_response_to_DNA_damage_stimulus	POLA1	218	30	1.18316	-0.731121	0.924848
GO:0006974_response_to_DNA_damage_stimulus	CDKN2D	218	30	1.18316	-0.731121	0.924848
GO:0006974_response_to_DNA_damage_stimulus	RECQL	218	30	1.18316	-0.731121	0.924848
GO:0006974_response_to_DNA_damage_stimulus	FANCC	218	30	1.18316	-0.731121	0.924848
GO:0006974_response_to_DNA_damage_stimulus	TOP2A	218	30	1.18316	-0.731121	0.924848
GO:0006974_response_to_DNA_damage_stimulus	MEN1	218	30	1.18316	-0.731121	0.924848
GO:0006974_response_to_DNA_damage_stimulus	CSNK1D	218	30	1.18316	-0.731121	0.924848
GO:0006974_response_to_DNA_damage_stimulus	TYMS	218	30	1.18316	-0.731121	0.924848
GO:0006974_response_to_DNA_damage_stimulus	MCM7	218	30	1.18316	-0.731121	0.924848
GO:0006974_response_to_DNA_damage_stimulus	ERCC1	218	30	1.18316	-0.731121	0.924848
GO:0006974_response_to_DNA_damage_stimulus	RINT1	218	30	1.18316	-0.731121	0.924848
GO:0006974_response_to_DNA_damage_stimulus	PRKCG	218	30	1.18316	-0.731121	0.924848
GO:0006974_response_to_DNA_damage_stimulus	TRIAP1	218	30	1.18316	-0.731121	0.924848
GO:0006974_response_to_DNA_damage_stimulus	SETX	218	30	1.18316	-0.731121	0.924848
GO:0006974_response_to_DNA_damage_stimulus	GADD45G	218	30	1.18316	-0.731121	0.924848
GO:0006974_response_to_DNA_damage_stimulus	BARD1	218	30	1.18316	-0.731121	0.924848
GO:0006974_response_to_DNA_damage_stimulus	ATRX	218	30	1.18316	-0.731121	0.924848
GO:0006974_response_to_DNA_damage_stimulus	PARP1	218	30	1.18316	-0.731121	0.924848
GO:0006974_response_to_DNA_damage_stimulus	SFN	218	30	1.18316	-0.731121	0.924848
GO:0006974_response_to_DNA_damage_stimulus	APBB1	218	30	1.18316	-0.731121	0.924848
GO:0006974_response_to_DNA_damage_stimulus	IFI16	218	30	1.18316	-0.731121	0.924848
GO:0006974_response_to_DNA_damage_stimulus	CEP63	218	30	1.18316	-0.731121	0.924848
GO:0006281_DNA_repair	HUS1	161	18	0.961225	-0.215516	1.01153
GO:0006281_DNA_repair	ERCC1	161	18	0.961225	-0.215516	1.01153
GO:0006281_DNA_repair	BRE	161	18	0.961225	-0.215516	1.01153
GO:0006281_DNA_repair	POLS	161	18	0.961225	-0.215516	1.01153
GO:0006281_DNA_repair	PRKCG	161	18	0.961225	-0.215516	1.01153
GO:0006281_DNA_repair	EXO1	161	18	0.961225	-0.215516	1.01153
GO:0006281_DNA_repair	SETX	161	18	0.961225	-0.215516	1.01153
GO:0006281_DNA_repair	GADD45G	161	18	0.961225	-0.215516	1.01153
GO:0006281_DNA_repair	POLA1	161	18	0.961225	-0.215516	1.01153
GO:0006281_DNA_repair	ATRX	161	18	0.961225	-0.215516	1.01153
GO:0006281_DNA_repair	PARP1	161	18	0.961225	-0.215516	1.01153
GO:0006281_DNA_repair	RECQL	161	18	0.961225	-0.215516	1.01153
GO:0006281_DNA_repair	CDKN2D	161	18	0.961225	-0.215516	1.01153
GO:0006281_DNA_repair	FANCC	161	18	0.961225	-0.215516	1.01153
GO:0006281_DNA_repair	MEN1	161	18	0.961225	-0.215516	1.01153
GO:0006281_DNA_repair	TOP2A	161	18	0.961225	-0.215516	1.01153
GO:0006281_DNA_repair	CSNK1D	161	18	0.961225	-0.215516	1.01153
GO:0006281_DNA_repair	TYMS	161	18	0.961225	-0.215516	1.01153
GO:0034984_cellular_response_to_DNA_damage_stimulus	HUS1	199	25	1.0801	-0.429992	1.0144
GO:0034984_cellular_response_to_DNA_damage_stimulus	GTSE1	199	25	1.0801	-0.429992	1.0144
GO:0034984_cellular_response_to_DNA_damage_stimulus	POLS	199	25	1.0801	-0.429992	1.0144
GO:0034984_cellular_response_to_DNA_damage_stimulus	BRE	199	25	1.0801	-0.429992	1.0144
GO:0034984_cellular_response_to_DNA_damage_stimulus	EXO1	199	25	1.0801	-0.429992	1.0144
GO:0034984_cellular_response_to_DNA_damage_stimulus	HIPK2	199	25	1.0801	-0.429992	1.0144
GO:0034984_cellular_response_to_DNA_damage_stimulus	POLA1	199	25	1.0801	-0.429992	1.0144
GO:0034984_cellular_response_to_DNA_damage_stimulus	CDKN2D	199	25	1.0801	-0.429992	1.0144
GO:0034984_cellular_response_to_DNA_damage_stimulus	RECQL	199	25	1.0801	-0.429992	1.0144
GO:0034984_cellular_response_to_DNA_damage_stimulus	FANCC	199	25	1.0801	-0.429992	1.0144
GO:0034984_cellular_response_to_DNA_damage_stimulus	TOP2A	199	25	1.0801	-0.429992	1.0144
[truncated: 130 more rows]

## Sheet: CENPH
		Total genes	Changed genes	Enrichment of	Significance of enrichment	False discovery
[truncated: 1,750 more rows]

[truncated: 15 more sheets: CENPI, CENPK, CENPL, CENPM, CENPN, CENPO, CENPP, CENPQ, CENPR, CENPS, CENPT, CENPU, CENPW, INCENP, MIS12]
